# Supplementary material for: 2-Methyl­sulfanyl-9H-1,3,4-thia­diazolo[2,3-b]quinazolin-9-one
Source: Acta Crystallogr Sect E Struct Rep Online. 2012 Jun 20;68(Pt 7):o2134. doi: 10.1107/S1600536812026189 (PMC3393945; doi:10.1107/S1600536812026189)
Supplement: Supplementary file 1 [file e-68-o2134-sup1.cif]

##############################################################################
#                                                                            #
# This CIF contains the data in a paper accepted for publication in          #
# Acta Crystallographica Section E. It conforms to the requirements of       #
# Notes for Authors for Acta Crystallographica Section E, and has been       #
# peer reviewed under the auspices of the IUCr Commission on Journals.       #
#                                                                            #
# Full details of the Crystallographic Information File format               #
# are given in the paper "The Crystallographic Information File (CIF):       #
# a New Standard Archive File for Crystallography" by S. R. Hall, F. H.      #
# Allen and I. D. Brown [Acta Cryst. (1991), A47, 655-685].                  #
#                                                                            #
# The current version of the core CIF dictionary is obtainable from          #
# ftp://ftp.iucr.org/pub/cif_core.dic.                                       #
#                                                                            #
# Software is freely available for graphical display of the structure(s)     #
# in this CIF. For information consult the CIF software page                 #
# http://www.iucr.org/resources/cif/software.                                #
#                                                                            #
# This file may be used for bona fide research purposes within the           #
# scientific community so long as proper attribution is given to the journal # 
# article from which it was obtained.                                        #
#                                                                            #
##############################################################################
data_global
_audit_creation_method     SHELXL-97
_journal_date_recd_electronic     2012-06-09
_journal_date_accepted     2012-06-09
_journal_name_full     'Acta Crystallographica, Section E'
_journal_year     2012
_journal_volume     68
_journal_issue      7
_journal_page_first     o2134
_journal_page_last     o2134
_journal_paper_category     QO
_journal_paper_doi     10.1107/S1600536812026189
_journal_coeditor_code     HB6843
_publ_contact_author_name     ' Edward RT Tiekink '
_publ_contact_author_address
;
Department of Chemistry, University of Malaya,
50603 Kuala Lumpur, Malaysia
;
_publ_contact_author_email
;
edward.tiekink@gmail.com
;
_publ_contact_author_fax     ' +60 3 7967 4193 '
_publ_contact_author_phone     ' +60 3 7967 6775 '
_publ_section_title
;
2-Methylsulfanyl-5<i>H</i>-1,3,4-thiadiazolo[2,3-<i>b</i>]quinazolin-5-one
;
loop_
    _publ_author_name
    _publ_author_footnote
    _publ_author_address
    'Adel S. El-Azab'
;
Additional correspondence author, e-mail: adelazaba@yahoo.com.
;
;
Department of Pharmaceutical Chemistry, College of Pharmacy,
King Saud University, Riyadh 11451, Saudi Arabia
Department of Organic Chemistry, Faculty of Pharmacy, Al-Azhar University,
Cairo 11884, Egypt
;
    'Alaa A.-M. Abdel-Aziz' .
;
Department of Pharmaceutical Chemistry, College of Pharmacy,
King Saud University, Riyadh 11451, Saudi Arabia
Department of Medicinal Chemistry, Faculty of Pharmacy,
University of Mansoura, Mansoura 35516, Egypt
;
    'Ibrahim A. Al-Swaidan' .
;
Department of Pharmaceutical Chemistry, College of Pharmacy,
King Saud University, Riyadh 11451, Saudi Arabia
;
    'Ng, Seik Weng' .
;
     Department of Chemistry
     University of Malaya
     50603 Kuala Lumpur
     Malaysia
     Chemistry Department
     Faculty of Science
     King Abdulaziz University
     PO Box 80203 Jeddah
     Saudi Arabia
;
    'Tiekink, Edward R. T.' .
;
Department of Chemistry, University of Malaya,
50603 Kuala Lumpur, Malaysia
;
data_I
_audit_creation_method     SHELXL-97
_chemical_name_systematic
;
2-Methylsulfanyl-9<i>H</i>-1,3,4-thiadiazolo[2,3-<i>b</i>]quinazolin-9-one
;
_chemical_name_common     ?
_chemical_formula_moiety     'C10 H7 N3 O S2'
_chemical_formula_sum     'C10 H7 N3 O S2'
_chemical_formula_iupac     'C10 H7 N3 O S2'
_chemical_formula_weight     249.31
_chemical_melting_point     ?
_symmetry_cell_setting     monoclinic
_symmetry_space_group_name_H-M     'P 21/c'
_symmetry_space_group_name_Hall     '-P 2ybc'
loop_
    _symmetry_equiv_pos_as_xyz
    'x, y, z'
    '-x, y+1/2, -z+1/2'
    '-x, -y, -z'
    'x, -y-1/2, z-1/2'
_cell_length_a     11.8193(4)
_cell_length_b     4.9841(2)
_cell_length_c     17.4985(6)
_cell_angle_alpha     90.00
_cell_angle_beta     91.453(3)
_cell_angle_gamma     90.00
_cell_volume     1030.48(6)
_cell_formula_units_Z     4
_cell_measurement_reflns_used     2166
_cell_measurement_theta_min     3.7379
_cell_measurement_theta_max     76.4468
_cell_measurement_temperature     100(2)
_exptl_crystal_description     prism
_exptl_crystal_colour     colourless
_exptl_crystal_size_max     0.30
_exptl_crystal_size_mid     0.10
_exptl_crystal_size_min     0.03
_exptl_crystal_density_diffrn     1.607
_exptl_crystal_density_meas     ?
_exptl_crystal_density_method     'not measured'
_exptl_crystal_F_000     512
_exptl_absorpt_coefficient_mu     4.529
_exptl_absorpt_correction_type     multi-scan
_exptl_absorpt_process_details     '(CrysAlis PRO; Agilent, 2012)'
_exptl_absorpt_correction_T_min     0.3436
_exptl_absorpt_correction_T_max     0.8761
_diffrn_ambient_temperature     100(2)
_diffrn_radiation_type     CuK\a
_diffrn_radiation_wavelength     1.54184
_diffrn_radiation_source     'SuperNova (Cu) X-ray Source'
_diffrn_radiation_monochromator     Mirror
_diffrn_measurement_device_type
                  'Agilent SuperNova Dual diffractometer with an Atlas detector'
_diffrn_measurement_method     '\w scan'
_diffrn_detector_area_resol_mean     10.4041
_diffrn_reflns_number     3781
_diffrn_reflns_av_R_equivalents     0.0180
_diffrn_reflns_av_sigmaI/netI     0.0233
_diffrn_reflns_theta_min     3.74
_diffrn_reflns_theta_max     76.65
_diffrn_reflns_theta_full     76.65
_diffrn_measured_fraction_theta_max     0.972
_diffrn_measured_fraction_theta_full     0.972
_diffrn_reflns_limit_h_min     -12
_diffrn_reflns_limit_h_max     14
_diffrn_reflns_limit_k_min     -5
_diffrn_reflns_limit_k_max     6
_diffrn_reflns_limit_l_min     -15
_diffrn_reflns_limit_l_max     21
_diffrn_standards_number     0
_diffrn_standards_interval_count     0
_diffrn_standards_interval_time     0
_diffrn_standards_decay_%     0
_reflns_number_total     2110
_reflns_number_gt     1937
_reflns_threshold_expression     I>2\s(I)
_refine_ls_structure_factor_coef     Fsqd
_refine_ls_matrix_type     full
_refine_ls_R_factor_all     0.0317
_refine_ls_R_factor_gt     0.0290
_refine_ls_wR_factor_gt     0.0795
_refine_ls_wR_factor_ref     0.0817
_refine_ls_goodness_of_fit_ref     1.087
_refine_ls_restrained_S_all     1.087
_refine_ls_number_reflns     2110
_refine_ls_number_parameters     145
_refine_ls_number_restraints     0
_refine_ls_hydrogen_treatment     constr
_refine_ls_weighting_scheme     calc
_refine_ls_weighting_details
         'calc w=1/[\s^2^(Fo^2^)+(0.0457P)^2^+0.3686P] where P=(Fo^2^+2Fc^2^)/3'
_atom_sites_solution_hydrogens     geom
_atom_sites_solution_primary     direct
_atom_sites_solution_secondary     difmap
_refine_ls_shift/su_max     0.001
_refine_ls_shift/su_mean     0.001
_refine_diff_density_max     0.356
_refine_diff_density_min     -0.267
_refine_ls_extinction_method     none
_refine_ls_extinction_coef     ?
loop_
    _atom_type_symbol
    _atom_type_description
    _atom_type_scat_dispersion_real
    _atom_type_scat_dispersion_imag
    _atom_type_scat_source
    'C' 'C' 0.0181 0.0091
                         'International Tables Vol C Tables 4.2.6.8 and 6.1.1.4'
    'H' 'H' 0.0000 0.0000
                         'International Tables Vol C Tables 4.2.6.8 and 6.1.1.4'
    'N' 'N' 0.0311 0.0180
                         'International Tables Vol C Tables 4.2.6.8 and 6.1.1.4'
    'O' 'O' 0.0492 0.0322
                         'International Tables Vol C Tables 4.2.6.8 and 6.1.1.4'
    'S' 'S' 0.3331 0.5567
                         'International Tables Vol C Tables 4.2.6.8 and 6.1.1.4'
_computing_data_collection     'CrysAlis PRO (Agilent, 2012)'
_computing_cell_refinement     'CrysAlis PRO (Agilent, 2012)'
_computing_data_reduction     'CrysAlis PRO (Agilent, 2012)'
_computing_structure_solution     'SHELXS97 (Sheldrick, 2008)'
_computing_structure_refinement     'SHELXL97 (Sheldrick, 2008)'
_computing_molecular_graphics
;
ORTEP-3 (Farrugia, 1997) and DIAMOND (Brandenburg, 2006)
;
_computing_publication_material     'publCIF (Westrip, 2010)'
loop_
    _atom_site_type_symbol
    _atom_site_label
    _atom_site_fract_x
    _atom_site_fract_y
    _atom_site_fract_z
    _atom_site_U_iso_or_equiv
    _atom_site_adp_type
    _atom_site_calc_flag
    _atom_site_refinement_flags
    _atom_site_occupancy
    _atom_site_symmetry_multiplicity
    _atom_site_disorder_assembly
    _atom_site_disorder_group
    S S1 0.90968(3) 0.75129(8) 0.46619(2) 0.01702(12) Uani d . 1 1 . .
    S S2 0.76245(3) 1.12015(8) 0.55613(2) 0.01660(12) Uani d . 1 1 . .
    N N1 0.90012(11) 0.3645(3) 0.35873(8) 0.0160(3) Uani d . 1 1 . .
    N N2 0.72981(11) 0.5607(3) 0.40394(7) 0.0145(3) Uani d . 1 1 . .
    N N3 0.68915(11) 0.7516(3) 0.45394(7) 0.0160(3) Uani d . 1 1 . .
    O O1 0.55197(9) 0.4218(3) 0.36566(7) 0.0217(3) Uani d . 1 1 . .
    C C1 0.65417(13) 0.4007(3) 0.36022(9) 0.0159(3) Uani d . 1 1 . .
    C C2 0.71312(13) 0.2152(3) 0.31034(9) 0.0153(3) Uani d . 1 1 . .
    C C3 0.64945(13) 0.0467(4) 0.26154(9) 0.0183(3) Uani d . 1 1 . .
    H H3 0.5691 0.0533 0.2616 0.022 Uiso calc R 1 1 . .
    C C4 0.70332(14) -0.1282(4) 0.21351(9) 0.0196(3) Uani d . 1 1 . .
    H H4 0.6602 -0.2429 0.1806 0.024 Uiso calc R 1 1 . .
    C C5 0.82196(14) -0.1368(3) 0.21325(9) 0.0192(3) Uani d . 1 1 . .
    H H5 0.8589 -0.2560 0.1796 0.023 Uiso calc R 1 1 . .
    C C6 0.88539(13) 0.0261(3) 0.26135(9) 0.0179(3) Uani d . 1 1 . .
    H H6 0.9657 0.0173 0.2609 0.021 Uiso calc R 1 1 . .
    C C7 0.83228(13) 0.2050(3) 0.31091(9) 0.0149(3) Uani d . 1 1 . .
    C C8 0.84595(12) 0.5289(3) 0.40102(8) 0.0149(3) Uani d . 1 1 . .
    C C9 0.77423(13) 0.8644(3) 0.48930(9) 0.0152(3) Uani d . 1 1 . .
    C C10 0.61018(14) 1.1556(4) 0.55743(10) 0.0211(3) Uani d . 1 1 . .
    H H10A 0.5903 1.2965 0.5938 0.032 Uiso calc R 1 1 . .
    H H10B 0.5762 0.9854 0.5730 0.032 Uiso calc R 1 1 . .
    H H10C 0.5815 1.2041 0.5062 0.032 Uiso calc R 1 1 . .
loop_
    _atom_site_aniso_label
    _atom_site_aniso_U_11
    _atom_site_aniso_U_22
    _atom_site_aniso_U_33
    _atom_site_aniso_U_12
    _atom_site_aniso_U_13
    _atom_site_aniso_U_23
    S1 0.01263(19) 0.0180(2) 0.0204(2) -0.00013(13) -0.00028(14) -0.00389(14)
    S2 0.0170(2) 0.0176(2) 0.0151(2) 0.00105(14) -0.00022(14) -0.00248(14)
    N1 0.0136(6) 0.0176(7) 0.0167(6) 0.0001(5) 0.0003(5) -0.0019(5)
    N2 0.0124(6) 0.0179(7) 0.0133(6) 0.0031(5) 0.0007(5) -0.0011(5)
    N3 0.0161(6) 0.0180(7) 0.0139(6) 0.0031(5) 0.0001(5) -0.0018(5)
    O1 0.0118(5) 0.0294(7) 0.0239(6) 0.0024(5) -0.0007(4) -0.0067(5)
    C1 0.0148(7) 0.0191(7) 0.0138(7) 0.0014(6) -0.0011(6) -0.0006(6)
    C2 0.0151(7) 0.0176(7) 0.0131(7) 0.0011(6) -0.0001(5) 0.0006(6)
    C3 0.0146(7) 0.0227(8) 0.0176(7) 0.0013(7) -0.0018(6) -0.0009(6)
    C4 0.0190(8) 0.0219(8) 0.0177(8) 0.0007(6) -0.0041(6) -0.0031(6)
    C5 0.0204(8) 0.0207(8) 0.0166(7) 0.0037(6) 0.0012(6) -0.0032(6)
    C6 0.0135(7) 0.0206(8) 0.0195(7) 0.0022(6) 0.0013(6) -0.0013(6)
    C7 0.0149(7) 0.0160(7) 0.0139(7) -0.0004(6) 0.0001(5) 0.0017(6)
    C8 0.0127(7) 0.0159(7) 0.0160(7) -0.0008(6) -0.0005(5) 0.0023(6)
    C9 0.0155(7) 0.0160(7) 0.0141(7) 0.0019(6) 0.0005(5) 0.0014(6)
    C10 0.0178(7) 0.0261(9) 0.0194(8) 0.0048(7) 0.0015(6) -0.0032(7)
loop_
    _geom_bond_atom_site_label_1
    _geom_bond_atom_site_label_2
    _geom_bond_site_symmetry_2
    _geom_bond_distance
    _geom_bond_publ_flag
    S1 C8 . 1.7473(16) ?
    S1 C9 . 1.7542(16) ?
    S2 C9 . 1.7378(16) ?
    S2 C10 . 1.8091(17) ?
    N1 C8 . 1.286(2) ?
    N1 C7 . 1.393(2) ?
    N2 C8 . 1.3840(18) ?
    N2 N3 . 1.3866(18) ?
    N2 C1 . 1.409(2) ?
    N3 C9 . 1.296(2) ?
    O1 C1 . 1.2186(19) ?
    C1 C2 . 1.461(2) ?
    C2 C3 . 1.403(2) ?
    C2 C7 . 1.409(2) ?
    C3 C4 . 1.378(2) ?
    C3 H3 . 0.9500 ?
    C4 C5 . 1.403(2) ?
    C4 H4 . 0.9500 ?
    C5 C6 . 1.378(2) ?
    C5 H5 . 0.9500 ?
    C6 C7 . 1.403(2) ?
    C6 H6 . 0.9500 ?
    C10 H10A . 0.9800 ?
    C10 H10B . 0.9800 ?
    C10 H10C . 0.9800 ?
loop_
    _geom_angle_atom_site_label_1
    _geom_angle_atom_site_label_2
    _geom_angle_atom_site_label_3
    _geom_angle_site_symmetry_1
    _geom_angle_site_symmetry_3
    _geom_angle
    _geom_angle_publ_flag
    C8 S1 C9 . . 88.48(7) ?
    C9 S2 C10 . . 100.19(8) ?
    C8 N1 C7 . . 114.96(13) ?
    C8 N2 N3 . . 117.51(13) ?
    C8 N2 C1 . . 122.09(13) ?
    N3 N2 C1 . . 120.37(12) ?
    C9 N3 N2 . . 108.78(13) ?
    O1 C1 N2 . . 121.69(14) ?
    O1 C1 C2 . . 126.16(15) ?
    N2 C1 C2 . . 112.15(13) ?
    C3 C2 C7 . . 120.23(14) ?
    C3 C2 C1 . . 119.08(14) ?
    C7 C2 C1 . . 120.69(14) ?
    C4 C3 C2 . . 120.06(15) ?
    C4 C3 H3 . . 120.0 ?
    C2 C3 H3 . . 120.0 ?
    C3 C4 C5 . . 119.90(15) ?
    C3 C4 H4 . . 120.0 ?
    C5 C4 H4 . . 120.0 ?
    C6 C5 C4 . . 120.56(15) ?
    C6 C5 H5 . . 119.7 ?
    C4 C5 H5 . . 119.7 ?
    C5 C6 C7 . . 120.47(14) ?
    C5 C6 H6 . . 119.8 ?
    C7 C6 H6 . . 119.8 ?
    N1 C7 C6 . . 118.30(14) ?
    N1 C7 C2 . . 122.93(14) ?
    C6 C7 C2 . . 118.77(14) ?
    N1 C8 N2 . . 127.10(14) ?
    N1 C8 S1 . . 124.55(12) ?
    N2 C8 S1 . . 108.35(11) ?
    N3 C9 S2 . . 124.42(12) ?
    N3 C9 S1 . . 116.88(12) ?
    S2 C9 S1 . . 118.69(9) ?
    S2 C10 H10A . . 109.5 ?
    S2 C10 H10B . . 109.5 ?
    H10A C10 H10B . . 109.5 ?
    S2 C10 H10C . . 109.5 ?
    H10A C10 H10C . . 109.5 ?
    H10B C10 H10C . . 109.5 ?
loop_
    _geom_torsion_atom_site_label_1
    _geom_torsion_atom_site_label_2
    _geom_torsion_atom_site_label_3
    _geom_torsion_atom_site_label_4
    _geom_torsion_site_symmetry_1
    _geom_torsion_site_symmetry_2
    _geom_torsion_site_symmetry_3
    _geom_torsion_site_symmetry_4
    _geom_torsion
    _geom_torsion_publ_flag
    C8 N2 N3 C9 . . . . -0.24(19) ?
    C1 N2 N3 C9 . . . . 177.60(13) ?
    C8 N2 C1 O1 . . . . 176.66(15) ?
    N3 N2 C1 O1 . . . . -1.1(2) ?
    C8 N2 C1 C2 . . . . -3.1(2) ?
    N3 N2 C1 C2 . . . . 179.13(13) ?
    O1 C1 C2 C3 . . . . 1.9(3) ?
    N2 C1 C2 C3 . . . . -178.30(14) ?
    O1 C1 C2 C7 . . . . -178.17(16) ?
    N2 C1 C2 C7 . . . . 1.6(2) ?
    C7 C2 C3 C4 . . . . -0.5(2) ?
    C1 C2 C3 C4 . . . . 179.44(15) ?
    C2 C3 C4 C5 . . . . -0.3(3) ?
    C3 C4 C5 C6 . . . . 0.8(3) ?
    C4 C5 C6 C7 . . . . -0.5(3) ?
    C8 N1 C7 C6 . . . . 178.13(15) ?
    C8 N1 C7 C2 . . . . -2.0(2) ?
    C5 C6 C7 N1 . . . . 179.67(15) ?
    C5 C6 C7 C2 . . . . -0.2(2) ?
    C3 C2 C7 N1 . . . . -179.16(15) ?
    C1 C2 C7 N1 . . . . 0.9(2) ?
    C3 C2 C7 C6 . . . . 0.7(2) ?
    C1 C2 C7 C6 . . . . -179.20(15) ?
    C7 N1 C8 N2 . . . . 0.4(2) ?
    C7 N1 C8 S1 . . . . 179.87(11) ?
    N3 N2 C8 N1 . . . . -179.87(15) ?
    C1 N2 C8 N1 . . . . 2.3(2) ?
    N3 N2 C8 S1 . . . . 0.61(17) ?
    C1 N2 C8 S1 . . . . -177.18(12) ?
    C9 S1 C8 N1 . . . . 179.88(15) ?
    C9 S1 C8 N2 . . . . -0.59(11) ?
    N2 N3 C9 S2 . . . . 178.77(11) ?
    N2 N3 C9 S1 . . . . -0.27(17) ?
    C10 S2 C9 N3 . . . . 0.76(16) ?
    C10 S2 C9 S1 . . . . 179.79(10) ?
    C8 S1 C9 N3 . . . . 0.53(13) ?
    C8 S1 C9 S2 . . . . -178.57(10) ?
loop_
    _geom_hbond_atom_site_label_D
    _geom_hbond_atom_site_label_H
    _geom_hbond_atom_site_label_A
    _geom_hbond_site_symmetry_A
    _geom_hbond_distance_DH
    _geom_hbond_distance_HA
    _geom_hbond_distance_DA
    _geom_hbond_angle_DHA
    C10 H10A O1 3_676 0.98 2.32 3.170(2) 145
