# Supplementary material for: 2-Methyl­sulfanyl-9H-1,3,4-thia­diazolo[2,3-b]quinazolin-9-one
Source: Acta Crystallogr Sect E Struct Rep Online. 2012 Jun 20;68(Pt 7):o2134. doi: 10.1107/S1600536812026189 (PMC3393945; doi:10.1107/S1600536812026189)
Supplement: Supplementary file 2 [file e-68-o2134-Isup2.hkl]

# 
# h,k,l, Fc-squared, Fo-squared, sigma(Fo-squared) and status flag 
# 
data_I
_shelx_title '  P21/c' 
_shelx_refln_list_code          4 
_shelx_F_calc_maximum      187.83 
_exptl_crystal_F_000       512.00 
_reflns_d_resolution_high  0.7923 
 
loop_ 
 _symmetry_equiv_pos_as_xyz 
 'x, y, z' 
 '-x, y+1/2, -z+1/2' 
 '-x, -y, -z' 
 'x, -y-1/2, z-1/2' 
 
_cell_length_a    11.8193 
_cell_length_b     4.9841 
_cell_length_c    17.4985 
_cell_angle_alpha  90.000 
_cell_angle_beta   91.453 
_cell_angle_gamma  90.000 
 
_shelx_F_squared_multiplier     1.000 
 
loop_ 
 _refln_index_h 
 _refln_index_k 
 _refln_index_l 
 _refln_F_squared_calc 
 _refln_F_squared_meas 
 _refln_F_squared_sigma 
 _refln_observed_status 
   1   0   0      726.62      737.39      6.57 o 
   3   0   0      170.15      177.49      4.69 o 
   4   0   0     1012.98      999.11     17.99 o 
   5   0   0     3417.72     3255.91     32.59 o 
   6   0   0     3650.66     3213.43     36.47 o 
   7   0   0       82.85       46.74      5.20 o 
   9   0   0     1016.34     1111.88     41.06 o 
  10   0   0        8.90        7.45      2.52 o 
  11   0   0      725.83      656.68     14.57 o 
  12   0   0      781.89      802.75     15.06 o 
  13   0   0      722.32      797.22     12.76 o 
  14   0   0      139.60      139.58      8.74 o 
   1   1   0       52.91       51.21      4.05 o 
   2   1   0     2703.39     2419.87     13.54 o 
   3   1   0      154.90      152.23      3.97 o 
   4   1   0     3409.04     3376.22     19.22 o 
   5   1   0       77.31       76.37      3.24 o 
   6   1   0      430.19      434.62     10.04 o 
   7   1   0       94.25       82.55      4.89 o 
   8   1   0      190.68      181.43      7.74 o 
   9   1   0     2254.03     2168.80     20.75 o 
  10   1   0      246.00      269.52      7.79 o 
  11   1   0      123.06      118.79      5.32 o 
  12   1   0       46.80       59.32      3.60 o 
  13   1   0       98.55       96.76      7.35 o 
  14   1   0       86.22       92.79      7.02 o 
   0   2   0      921.92      897.46     23.35 o 
   1   2   0     1191.49     1107.88     18.31 o 
   2   2   0        8.05       13.12      2.54 o 
   3   2   0      110.15      120.09      9.77 o 
   4   2   0      259.01      264.59      6.48 o 
   5   2   0     1178.73     1117.14     14.11 o 
   6   2   0      432.41      408.07     10.63 o 
   7   2   0      336.41      346.72     14.22 o 
   8   2   0      517.76      508.25     10.46 o 
   9   2   0       24.94       30.00      4.32 o 
  10   2   0     1880.22     1953.36     39.55 o 
  12   2   0      282.46      288.66     16.09 o 
  13   2   0      465.73      494.43     17.77 o 
  14   2   0       44.56       50.61      4.32 o 
   1   3   0     1457.13     1355.39     25.50 o 
   2   3   0       58.48       45.93      7.70 o 
   3   3   0     2319.90     2448.92     50.21 o 
   4   3   0      729.72      748.01     16.35 o 
   5   3   0      394.56      362.05     11.43 o 
   6   3   0        0.47        2.58      2.71 o 
   7   3   0      886.08      865.85     31.24 o 
   8   3   0     4571.03     4372.66     69.44 o 
   9   3   0       35.87       27.96      6.32 o 
  10   3   0      292.85      287.09     15.60 o 
  11   3   0      146.96      158.49      9.97 o 
  12   3   0       25.58       27.63      4.67 o 
  13   3   0      483.52      490.67     12.74 o 
   0   4   0       69.02       62.86      6.99 o 
   1   4   0      534.48      487.29     18.07 o 
   2   4   0     1181.96     1141.61     26.51 o 
   3   4   0       34.34       36.66      4.42 o 
   4   4   0     1701.90     1601.26     27.82 o 
   5   4   0     1705.51     1572.72     41.02 o 
   6   4   0       79.52       68.66      9.02 o 
   7   4   0      119.23      117.79     11.46 o 
   8   4   0      386.90      406.01     19.50 o 
   9   4   0      118.21      117.09      6.95 o 
  10   4   0      509.27      551.12     17.42 o 
  11   4   0      498.17      472.53     11.58 o 
   1   5   0      456.24      453.57     12.59 o 
   2   5   0      419.69      437.14     12.03 o 
   3   5   0      144.36      148.27     10.52 o 
   4   5   0      377.59      373.67     13.42 o 
   5   5   0      186.75      184.36      7.76 o 
   6   5   0       20.09       18.82      2.72 o 
   7   5   0      844.03      834.75     22.67 o 
   8   5   0      162.18      164.23      6.35 o 
   9   5   0       90.04       77.93      4.52 o 
   0   6   0      461.92      463.47     12.58 o 
   1   6   0       12.90       13.63      2.63 o 
   2   6   0        1.02        4.26      2.03 o 
   3   6   0       66.78       61.82      4.68 o 
   4   6   0        0.30        2.04      1.32 o 
 -14   1   1      212.63      178.74     13.27 o 
 -13   1   1      182.92      198.85      8.69 o 
 -12   1   1       99.37      112.42      5.00 o 
 -11   1   1      161.15      186.47      6.83 o 
 -10   1   1        1.56        4.20      3.78 o 
  -9   1   1        1.96        4.20      1.46 o 
  -8   1   1      808.89      798.65     25.62 o 
  -7   1   1      337.40      353.64     12.15 o 
  -6   1   1      483.61      486.73     10.76 o 
  -5   1   1        1.30        0.51      0.81 o 
  -4   1   1     2401.87     2532.75     22.25 o 
  -3   1   1        0.77        0.54      0.81 o 
  -2   1   1      431.98      462.01      5.72 o 
  -1   1   1        7.17       10.45      1.83 o 
   1   1   1        1.71        3.28      1.03 o 
   2   1   1     1775.33     1738.23     12.24 o 
   3   1   1        0.60        1.14      0.72 o 
   4   1   1      159.30      162.75      4.26 o 
   5   1   1     4357.56     4716.15     30.25 o 
   6   1   1      999.28      991.82     14.98 o 
   7   1   1     1588.37     1726.82     21.51 o 
   8   1   1      224.22      218.92      8.39 o 
   9   1   1      536.25      518.40     10.20 o 
  10   1   1       10.35        9.36      2.20 o 
  11   1   1     1574.34     1583.86     19.30 o 
  12   1   1        0.16        1.97      1.47 o 
  13   1   1      339.90      309.49      9.84 o 
  14   1   1        0.17        0.22      1.85 o 
 -14   2   1        1.90        3.61      1.68 o 
 -13   2   1      402.47      393.87     15.81 o 
 -12   2   1      284.50      278.14     15.58 o 
 -10   2   1        1.13       10.42      4.59 o 
  -9   2   1     1007.72      932.29     16.05 o 
  -8   2   1      121.21      106.13      5.01 o 
  -7   2   1     1145.93     1148.64     26.98 o 
  -6   2   1        8.06        8.56      2.97 o 
  -5   2   1      350.91      346.04      7.57 o 
  -4   2   1        8.70        7.02      1.94 o 
  -3   2   1     2762.57     2675.44     26.75 o 
  -2   2   1       65.83       56.18      4.31 o 
  -1   2   1     1064.87     1034.07     17.64 o 
   0   2   1     2129.32     2096.97     25.30 o 
   1   2   1     2213.52     2129.97     52.74 o 
   2   2   1       23.37       20.36      5.34 o 
   3   2   1     1588.45     1617.66     25.23 o 
   4   2   1      148.16      129.89      4.66 o 
   5   2   1      291.89      278.67     11.36 o 
   6   2   1      632.20      594.46     11.05 o 
   7   2   1      297.36      274.51     18.35 o 
   8   2   1      469.49      443.79     12.05 o 
   9   2   1        3.47        4.55      2.83 o 
  10   2   1        6.89        4.64      4.94 o 
  11   2   1       93.48       80.90      7.57 o 
  12   2   1      372.19      387.17     12.86 o 
  13   2   1        6.57        7.12      2.01 o 
  14   2   1      223.54      240.09      8.68 o 
 -13   3   1      185.25      171.32      7.44 o 
 -12   3   1        2.72       -1.21      1.21 o 
 -11   3   1      259.68      283.25     13.08 o 
 -10   3   1      774.95      773.79     24.93 o 
  -9   3   1      150.84      173.09     13.18 o 
  -8   3   1     1845.58     1780.09     43.36 o 
  -7   3   1      465.18      476.56     22.55 o 
  -6   3   1      627.33      567.24     15.11 o 
  -5   3   1      233.63      252.96     12.76 o 
  -4   3   1       95.79       77.82      5.61 o 
  -3   3   1      796.24      861.46     28.68 o 
  -2   3   1      933.75      940.45     20.39 o 
  -1   3   1        6.50        8.50      5.94 o 
   0   3   1     1485.01     1498.52     27.47 o 
   1   3   1       78.00      102.36     11.36 o 
   2   3   1     1118.20     1232.05     37.72 o 
   3   3   1      107.96      130.63     12.77 o 
   4   3   1      998.13     1009.61     18.55 o 
   5   3   1      482.83      455.64     22.37 o 
   6   3   1       54.60       50.42      5.17 o 
   7   3   1      793.63      768.79     27.55 o 
   8   3   1      121.81      118.77     12.45 o 
   9   3   1      109.60       98.31     10.59 o 
  10   3   1       22.44       21.07      5.21 o 
  11   3   1      127.48      125.95      9.02 o 
  12   3   1       47.46       59.88      6.48 o 
  13   3   1      437.14      399.91     11.31 o 
 -11   4   1        6.43        5.74      1.48 o 
 -10   4   1        9.74       12.75      3.60 o 
  -9   4   1        8.14        9.45      3.99 o 
  -8   4   1       69.06       74.15      8.76 o 
  -7   4   1       12.19       12.56      4.74 o 
  -6   4   1        0.10        1.24      3.48 o 
  -5   4   1       70.82       61.77      8.59 o 
  -4   4   1      196.18      199.54     14.45 o 
  -3   4   1      304.29      291.41      8.37 o 
  -2   4   1      192.26      180.70     11.07 o 
  -1   4   1        1.05        4.74      3.38 o 
   0   4   1        6.43        7.79      3.18 o 
   1   4   1      148.73      150.23      6.80 o 
   2   4   1       89.83       89.91     10.80 o 
   3   4   1       78.92       76.84      5.33 o 
   4   4   1        6.27       12.88      3.42 o 
   5   4   1        2.18        3.91      3.03 o 
   6   4   1       24.76       28.13      6.18 o 
   7   4   1      210.51      197.70     14.94 o 
   8   4   1      149.14      146.37     13.84 o 
   9   4   1       24.06       20.68      4.92 o 
  10   4   1       14.93       12.62      3.77 o 
  11   4   1       10.09       12.09      2.43 o 
  -9   5   1        2.57        2.33      1.28 o 
  -8   5   1      349.28      328.47      7.50 o 
  -7   5   1       11.48       10.13      2.05 o 
  -6   5   1       65.24       65.34      4.53 o 
  -5   5   1       39.67       39.03      3.95 o 
  -4   5   1      244.79      249.46     12.22 o 
  -3   5   1       55.04       50.91      4.31 o 
  -2   5   1      263.85      273.23      9.76 o 
  -1   5   1      120.24      129.41      6.88 o 
   0   5   1       24.21       28.71      5.77 o 
   1   5   1      478.09      484.07     12.96 o 
   2   5   1      209.96      213.10      8.29 o 
   3   5   1       58.98       59.65      6.97 o 
   4   5   1      270.78      276.70     15.13 o 
   5   5   1      214.14      209.52     10.99 o 
   6   5   1      219.86      228.49     10.01 o 
   7   5   1      163.24      166.24      6.26 o 
   8   5   1       29.74       28.26      2.21 o 
  -4   6   1       52.16       48.43      3.73 o 
  -3   6   1      134.51      134.39      6.77 o 
  -2   6   1      415.73      418.61     12.28 o 
  -1   6   1       64.69       56.97      5.50 o 
   0   6   1     1083.08     1022.06     23.38 o 
   1   6   1        1.99        0.79      1.71 o 
   2   6   1      205.40      206.24      8.54 o 
   3   6   1       56.01       56.07      4.34 o 
   4   6   1        1.49       -1.27      1.27 o 
 -14   0   2       14.80       13.13      2.06 o 
 -13   0   2     1428.44     1396.57     23.48 o 
 -12   0   2     3663.38     3802.14     44.23 o 
 -11   0   2      326.28      312.51     13.46 o 
 -10   0   2      169.77      149.98     13.06 o 
  -9   0   2       71.70       65.29      5.37 o 
  -8   0   2      119.95      169.90     11.23 o 
  -7   0   2      466.37      470.94     16.80 o 
  -6   0   2    21565.69    20841.30    100.60 o 
  -5   0   2      156.77       87.92      6.06 o 
  -4   0   2     5833.99     5578.11     41.59 o 
  -3   0   2     3407.73     3430.19     28.06 o 
  -2   0   2      140.42      123.25      4.49 o 
  -1   0   2     8442.77     7807.57     27.25 o 
   0   0   2     2198.64     2080.37     10.74 o 
   3   0   2     4315.91     4790.71     22.92 o 
   4   0   2        1.28        4.54      2.34 o 
   5   0   2      141.50      188.60     10.25 o 
   7   0   2     3884.31     4057.14     46.96 o 
   8   0   2      927.83      958.35     25.12 o 
   9   0   2     1675.77     1689.57     21.48 o 
  10   0   2      915.99      956.89     21.69 o 
  11   0   2       80.65       85.84      6.88 o 
  12   0   2       21.96       17.61      3.40 o 
  13   0   2     1601.76     1634.73     23.01 o 
  14   0   2      175.04      166.91      8.19 o 
 -14   1   2      351.03      342.74     20.18 o 
 -13   1   2       43.04       51.16      3.68 o 
 -12   1   2       31.80       37.41      3.77 o 
 -11   1   2      290.35      289.95     10.39 o 
 -10   1   2      402.30      428.46     10.23 o 
  -9   1   2     1446.17     1356.35     25.22 o 
  -8   1   2     1900.41     1928.69     37.14 o 
  -7   1   2      278.02      284.92      9.13 o 
  -6   1   2       26.43       20.12      2.38 o 
  -5   1   2       89.63      110.27      4.70 o 
  -4   1   2     1335.90     1395.36     14.44 o 
  -3   1   2      999.16      947.98      7.37 o 
  -2   1   2     3329.72     3138.11     13.18 o 
  -1   1   2      700.31      765.70     10.28 o 
   2   1   2      817.60      718.71      7.66 o 
   3   1   2     3122.55     3102.28     32.38 o 
   4   1   2     5335.95     5189.08     23.26 o 
   5   1   2        0.74        3.21      1.14 o 
   6   1   2     4110.83     4246.82     50.56 o 
   7   1   2      416.32      430.32     10.63 o 
   8   1   2       64.27       50.87      4.10 o 
   9   1   2      823.08      825.80     15.52 o 
  10   1   2      114.62      100.14      5.77 o 
  11   1   2      106.51       93.43      4.90 o 
  12   1   2      865.14      885.00     13.52 o 
  13   1   2      654.43      617.59     13.52 o 
  14   1   2       65.28       59.72      5.13 o 
 -14   2   2       21.89       25.35      3.10 o 
 -13   2   2      247.99      252.22     10.48 o 
 -12   2   2       92.35       89.38      9.01 o 
 -11   2   2      432.92      450.91     20.40 o 
 -10   2   2      344.31      356.53     18.32 o 
  -9   2   2       28.58       20.05      4.57 o 
  -8   2   2      163.80      164.28      6.32 o 
  -7   2   2     1208.22     1166.92     28.40 o 
  -6   2   2      744.42      726.19     21.20 o 
  -5   2   2     1255.25     1204.64     25.58 o 
  -4   2   2      172.66      203.09      7.47 o 
  -3   2   2      274.89      258.16      8.47 o 
  -2   2   2     2143.26     2116.39     44.65 o 
  -1   2   2      417.95      417.12     11.44 o 
   0   2   2     3079.71     3155.10     31.43 o 
   1   2   2      411.41      415.81     18.69 o 
   2   2   2       69.71       76.75      8.81 o 
   3   2   2      277.08      323.97      8.16 o 
   4   2   2     4375.74     4528.90     44.17 o 
   5   2   2     1597.45     1601.69     27.15 o 
   6   2   2      707.18      669.76     11.75 o 
   7   2   2      496.47      453.29     19.37 o 
   8   2   2      100.30      102.49      5.93 o 
   9   2   2     2686.44     2472.60     35.24 o 
  10   2   2      653.58      652.28     30.40 o 
  11   2   2       31.43       36.38      5.59 o 
  12   2   2      145.83      151.67      7.27 o 
  13   2   2       41.22       30.28      2.91 o 
 -13   3   2      532.49      406.24     11.13 o 
 -12   3   2       33.67       36.60      2.97 o 
 -11   3   2      326.91      338.41     10.50 o 
 -10   3   2      537.93      557.35     20.86 o 
  -9   3   2     2123.42     2090.86     43.84 o 
  -8   3   2      121.91      116.75     11.36 o 
  -7   3   2       29.36       21.27      3.41 o 
  -6   3   2      179.80      184.82      8.95 o 
  -5   3   2     1747.54     1649.38     33.93 o 
  -4   3   2     3029.08     3003.01     44.37 o 
  -3   3   2       96.72      126.36     10.18 o 
  -2   3   2      203.45      227.41     14.53 o 
  -1   3   2     2030.44     2076.45     46.41 o 
   0   3   2      126.33      141.13     13.18 o 
   1   3   2     1074.17     1134.16     37.39 o 
   2   3   2     4355.25     4607.77     76.68 o 
   3   3   2       30.97       31.04      3.46 o 
   4   3   2      121.23      130.14     13.24 o 
   5   3   2        3.93       12.83      5.29 o 
   6   3   2       28.02       29.39      4.19 o 
   7   3   2      625.50      625.29     18.03 o 
   8   3   2     1263.36     1212.82     38.78 o 
   9   3   2       14.92       14.15      5.43 o 
  10   3   2        9.23        8.63      4.26 o 
  11   3   2      246.63      246.25     16.08 o 
  12   3   2       68.85       70.01      6.79 o 
 -11   4   2      502.37      437.73     20.44 o 
 -10   4   2      557.08      580.72     17.46 o 
  -9   4   2      114.92      128.60      9.79 o 
  -8   4   2      653.34      661.36     23.53 o 
  -7   4   2       48.44       46.29      7.16 o 
  -6   4   2       58.38       56.99      8.14 o 
  -5   4   2      648.25      591.50     24.03 o 
  -4   4   2      880.23      870.64     28.57 o 
  -3   4   2      115.12      118.00      8.27 o 
  -2   4   2     1361.01     1341.39     29.71 o 
  -1   4   2     2182.29     2246.65     59.08 o 
   0   4   2       11.02       17.24      3.48 o 
   1   4   2      217.78      221.35     15.36 o 
   2   4   2      186.80      183.96      7.49 o 
   3   4   2      564.87      542.58     19.99 o 
   4   4   2      940.53      929.54     39.30 o 
   5   4   2     2097.25     2078.46    101.79 o 
   6   4   2       31.48       29.51      3.30 o 
   7   4   2      170.48      171.60     13.09 o 
   8   4   2     1231.34     1235.87     20.05 o 
   9   4   2       30.35       30.96      5.54 o 
  10   4   2      791.54      805.74     20.77 o 
  11   4   2      893.41      799.46     29.74 o 
  -8   5   2       27.05       29.45      2.41 o 
  -7   5   2      217.30      206.97      7.00 o 
  -6   5   2       82.90       76.01      4.76 o 
  -5   5   2      520.80      491.91     12.32 o 
  -4   5   2      926.17      938.55     17.32 o 
  -3   5   2      155.63      153.34      9.18 o 
  -2   5   2       75.23       73.48      5.32 o 
  -1   5   2      440.75      465.91     16.15 o 
   0   5   2       99.28      106.34      6.33 o 
   1   5   2     2837.20     2883.71     54.71 o 
   2   5   2      144.75      153.67     10.67 o 
   3   5   2      134.45      127.38      9.68 o 
   4   5   2       33.52       35.57      7.77 o 
   5   5   2      340.94      344.00     22.78 o 
   6   5   2       60.19       55.46      4.15 o 
   7   5   2       71.25       79.87      4.30 o 
   8   5   2      299.07      299.66     11.28 o 
  -4   6   2        0.23        3.03      1.38 o 
  -3   6   2       21.25       23.76      3.00 o 
  -2   6   2       26.87       30.33      3.56 o 
  -1   6   2      579.85      553.42     11.56 o 
   0   6   2      339.83      341.00     10.93 o 
   1   6   2       42.08       37.72      3.88 o 
   2   6   2       67.63       61.98      4.71 o 
   3   6   2       88.24       83.39      5.05 o 
   4   6   2      184.33      169.92      6.26 o 
 -14   1   3      116.65      127.27      5.44 o 
 -13   1   3       18.35       23.09      2.67 o 
 -12   1   3        2.46        3.38      2.57 o 
 -11   1   3      169.92      157.73      7.75 o 
 -10   1   3      175.56      222.17      9.18 o 
  -9   1   3       23.97       18.14      2.76 o 
  -8   1   3       43.34       42.21      6.17 o 
  -7   1   3      130.32      113.71      8.95 o 
  -6   1   3       29.71       17.86      2.57 o 
  -5   1   3       27.49       18.93      2.20 o 
  -4   1   3      356.27      391.13      7.59 o 
  -3   1   3       75.51       76.64      2.34 o 
  -2   1   3      544.62      545.42     12.60 o 
  -1   1   3    20995.25    21111.88     78.76 o 
   0   1   3     8212.21     8224.72     50.05 o 
   2   1   3      587.18      564.04     11.76 o 
   3   1   3      215.81      214.37      4.14 o 
   4   1   3       42.35       47.93      3.34 o 
   5   1   3      171.51      159.20      5.37 o 
   6   1   3     1043.83     1179.23     17.77 o 
   7   1   3      471.73      439.13     11.32 o 
   8   1   3        6.68        9.42      3.00 o 
   9   1   3     1537.30     1582.34     18.14 o 
  10   1   3       46.69       33.78      3.62 o 
  11   1   3      148.27      159.77      6.24 o 
  12   1   3       51.14       48.26      3.90 o 
  13   1   3      176.77      168.26      5.86 o 
  14   1   3       22.47       17.77      2.66 o 
 -14   2   3       23.46       33.26      3.25 o 
 -13   2   3      392.91      407.26     10.92 o 
 -12   2   3       91.21      104.50      9.33 o 
 -11   2   3      463.53      464.64     11.10 o 
 -10   2   3       18.18       35.67     14.61 o 
  -9   2   3     2056.77     1994.98     70.63 o 
  -8   2   3        0.40        3.35      1.88 o 
  -7   2   3     2236.69     2286.36     41.40 o 
  -6   2   3      950.13      930.71     25.06 o 
  -5   2   3      950.58      920.75     23.32 o 
  -4   2   3       19.29       20.09      3.38 o 
  -3   2   3      774.23      904.05     22.91 o 
  -2   2   3      452.08      376.67     16.37 o 
  -1   2   3       89.50      115.19     10.05 o 
   0   2   3     2881.26     3217.34     51.45 o 
   1   2   3      216.29      201.10     13.54 o 
   2   2   3       55.66       69.56      8.57 o 
   3   2   3      986.67     1053.24     13.80 o 
   4   2   3       24.90       10.37      1.48 o 
   5   2   3        0.44        1.97      1.91 o 
   6   2   3     1004.04      970.26     20.61 o 
   7   2   3       76.50       73.46      8.10 o 
   8   2   3     2557.18     2433.82     26.46 o 
   9   2   3      340.63      331.00     13.59 o 
  10   2   3      764.92      758.51     28.51 o 
  11   2   3       11.42       12.45      3.91 o 
  12   2   3       26.14       30.61      3.52 o 
  13   2   3       31.15       28.10      3.99 o 
 -12   3   3      132.20      125.82      5.64 o 
 -11   3   3       47.16       47.43      4.15 o 
 -10   3   3       23.25       16.54      4.55 o 
  -9   3   3      378.05      375.73     18.52 o 
  -8   3   3      194.68      186.80     13.83 o 
  -7   3   3       95.49      102.67      7.07 o 
  -6   3   3      923.05      887.21     19.52 o 
  -5   3   3      129.50      140.88     10.54 o 
  -4   3   3       84.85       79.94      7.66 o 
  -3   3   3      368.51      364.16     17.64 o 
  -2   3   3       44.06       42.58      6.89 o 
  -1   3   3      183.84      158.12     13.95 o 
   0   3   3      822.06      854.67     33.01 o 
   1   3   3      414.56      437.72     24.49 o 
   2   3   3      277.80      275.90     20.05 o 
   3   3   3      359.74      328.81     21.97 o 
   4   3   3       14.61       15.90      5.94 o 
   5   3   3      328.42      290.17     12.00 o 
   6   3   3        9.70        5.65      8.22 o 
   7   3   3      627.75      635.12     23.59 o 
   8   3   3       63.99       60.80      9.78 o 
   9   3   3      156.90      132.86     12.61 o 
  10   3   3       11.93       12.13      4.24 o 
  11   3   3       26.16       25.11      3.01 o 
  12   3   3       82.78       67.94     12.37 o 
 -11   4   3       40.18       44.35      3.71 o 
 -10   4   3       49.08       47.83      2.64 o 
  -9   4   3      355.52      378.55     16.01 o 
  -8   4   3        4.85       11.63      4.09 o 
  -7   4   3        0.05       -3.28      3.59 o 
  -6   4   3        1.92        6.95      3.85 o 
  -5   4   3       25.89       24.17      5.45 o 
  -4   4   3      110.41      113.73      6.74 o 
  -3   4   3        3.34       -0.77      1.80 o 
  -2   4   3       38.71       39.14      5.49 o 
  -1   4   3       22.56       26.50      5.28 o 
   0   4   3        1.58        3.52      3.03 o 
   1   4   3      289.27      300.95     12.18 o 
   2   4   3      120.24      124.62      6.22 o 
   3   4   3       32.98       26.42      3.56 o 
   4   4   3        5.71        7.51      2.38 o 
   5   4   3        2.38        3.45      2.04 o 
   6   4   3       57.24       53.40      4.27 o 
   7   4   3      481.81      493.13     13.94 o 
   8   4   3        3.46        7.12      5.03 o 
   9   4   3      395.32      394.90     17.73 o 
  10   4   3       14.73       15.15      3.46 o 
  11   4   3       10.29       11.63      2.55 o 
  -8   5   3      125.04      118.46      4.48 o 
  -7   5   3       59.23       53.37      4.90 o 
  -6   5   3       55.69       52.24      3.95 o 
  -5   5   3      378.94      350.06     14.01 o 
  -4   5   3       51.56       46.76      5.42 o 
  -3   5   3      143.94      138.83      7.04 o 
  -2   5   3      101.99      100.79      6.17 o 
  -1   5   3      234.54      236.75      9.30 o 
   0   5   3      884.09      900.60     19.78 o 
   1   5   3      173.88      162.23      7.34 o 
   2   5   3      457.94      466.16     18.09 o 
   3   5   3      292.69      283.97     17.25 o 
   4   5   3       32.75       36.79      3.85 o 
   5   5   3      301.94      310.26     20.99 o 
   6   5   3        5.98        6.39      1.89 o 
   7   5   3       82.08       85.57      4.26 o 
   8   5   3      114.10      109.08      6.86 o 
  -3   6   3       36.10       35.98      3.43 o 
  -2   6   3       62.44       73.94      4.90 o 
  -1   6   3      188.78      180.22      7.42 o 
   0   6   3       83.24       92.66      5.65 o 
   1   6   3      135.75      125.61      6.55 o 
   2   6   3      228.44      223.10      8.41 o 
   3   6   3       14.94       15.97      2.32 o 
 -14   0   4        7.15        4.31      2.17 o 
 -13   0   4      162.28      187.76      8.69 o 
 -12   0   4      545.79      652.95     18.22 o 
 -11   0   4       31.37       30.52      4.77 o 
 -10   0   4       41.74       28.07      6.07 o 
  -9   0   4     1216.06     1238.47     90.05 o 
  -8   0   4       13.30       12.58      4.07 o 
  -7   0   4       34.37       42.83      5.84 o 
  -6   0   4     2548.91     2490.50     38.13 o 
  -5   0   4     1176.64     1139.39     23.75 o 
  -4   0   4     2173.90     2073.91     40.95 o 
  -3   0   4     1383.47     1380.13     20.60 o 
  -2   0   4      106.53       62.94      3.95 o 
  -1   0   4      582.93      518.76      8.81 o 
   0   0   4     1873.73     1881.46     15.00 o 
   1   0   4     4181.05     4021.24     24.88 o 
   2   0   4     4819.11     4912.67     30.49 o 
   3   0   4      217.20      218.27     11.26 o 
   4   0   4     4099.74     4176.65     25.98 o 
   5   0   4      233.25      271.56      7.22 o 
   6   0   4      484.33      588.48     17.30 o 
   7   0   4     3498.94     3625.87     46.95 o 
   8   0   4        1.87        0.48      1.83 o 
   9   0   4     2981.21     3040.64     25.63 o 
  10   0   4     2667.94     2814.54     37.18 o 
  11   0   4      286.73      295.52     18.18 o 
  12   0   4       59.87       53.93      5.01 o 
  13   0   4       46.85       48.22      5.81 o 
  14   0   4       11.15       11.97      2.46 o 
 -14   1   4      869.41      915.02     19.42 o 
 -13   1   4      168.98      179.49      6.56 o 
 -12   1   4      113.15      121.61      6.45 o 
 -11   1   4       62.69       60.87      4.94 o 
 -10   1   4      439.06      465.59     13.16 o 
  -9   1   4      998.69      987.80     18.34 o 
  -8   1   4      965.10      940.85     27.76 o 
  -7   1   4       17.07       16.95      3.98 o 
  -6   1   4      302.33      278.41     13.09 o 
  -5   1   4     1567.68     1530.84     27.73 o 
  -4   1   4      787.34      867.48     14.53 o 
  -3   1   4     1195.86     1148.54     21.34 o 
  -2   1   4     9249.63     9534.69     54.34 o 
  -1   1   4      637.68      709.32     15.12 o 
   0   1   4    35281.17    33296.93    105.70 o 
   1   1   4     4736.35     4407.89     33.87 o 
   2   1   4     1477.55     1565.79     26.60 o 
   3   1   4     1506.70     1569.74     10.56 o 
   4   1   4      308.13      282.47      5.29 o 
   5   1   4      473.61      507.37      9.58 o 
   6   1   4     2099.38     1924.62     23.93 o 
   7   1   4      170.61      163.78     10.48 o 
   8   1   4     1160.71     1154.07     29.61 o 
   9   1   4      540.22      524.50     10.67 o 
  10   1   4       98.92       97.27      7.33 o 
  11   1   4      226.05      198.80      8.09 o 
  12   1   4      855.16      855.24     15.20 o 
  13   1   4     1227.17     1287.00     15.59 o 
  14   1   4       85.58       74.13      4.44 o 
 -13   2   4      824.54      858.93     15.24 o 
 -12   2   4      320.87      332.51     15.68 o 
 -11   2   4      256.84      263.95      8.37 o 
 -10   2   4      202.42      192.38      9.54 o 
  -9   2   4      544.69      545.77     17.08 o 
  -8   2   4     3184.96     3281.82     32.08 o 
  -7   2   4       71.72       78.66      8.20 o 
  -6   2   4      483.82      506.56     19.24 o 
  -5   2   4      120.26      101.88      8.17 o 
  -4   2   4     1122.09     1189.48     26.21 o 
  -3   2   4      661.39      705.01     21.61 o 
  -2   2   4       89.75       63.35      7.67 o 
  -1   2   4      222.09      182.51     12.44 o 
   0   2   4     1825.02     1947.50     39.89 o 
   1   2   4        0.10        1.63      3.57 o 
   2   2   4      152.75      156.56     12.08 o 
   3   2   4     1833.02     1820.18     41.00 o 
   4   2   4      898.16      822.07     21.57 o 
   5   2   4      661.99      616.07     16.22 o 
   6   2   4      174.76      187.55      9.42 o 
   7   2   4      171.09      189.30     10.58 o 
   8   2   4      696.79      649.95     13.85 o 
   9   2   4      326.83      308.35     10.06 o 
  10   2   4       10.03        7.81      4.34 o 
  11   2   4      204.21      220.79     13.32 o 
  12   2   4       81.51       65.44      4.84 o 
  13   2   4        5.06        3.45      2.49 o 
 -12   3   4        0.40        3.25      1.36 o 
 -11   3   4      362.38      351.82     10.14 o 
 -10   3   4     1532.10     1617.10     34.14 o 
  -9   3   4        2.93        2.23      3.10 o 
  -8   3   4      475.50      497.80     21.80 o 
  -7   3   4      513.42      526.48     22.59 o 
  -6   3   4       96.04       94.03      6.65 o 
  -5   3   4      978.29      947.88     19.72 o 
  -4   3   4     3501.77     3307.05     49.47 o 
  -3   3   4        8.58       11.95      4.40 o 
  -2   3   4       46.65       54.50      8.25 o 
  -1   3   4       24.09       13.12      5.49 o 
   0   3   4       46.67       46.94      9.46 o 
   1   3   4      919.78      882.66     35.43 o 
   2   3   4     2569.34     2509.41     60.91 o 
   3   3   4      177.73      187.98     17.20 o 
   4   3   4       47.02       39.28      9.17 o 
   5   3   4     1106.45     1112.79     23.71 o 
   6   3   4       12.15        9.84      3.02 o 
   7   3   4      422.34      443.69     20.06 o 
   8   3   4      842.11      828.67     21.27 o 
   9   3   4      204.83      196.70     15.31 o 
  10   3   4      388.75      359.95     17.73 o 
  11   3   4      292.97      293.39     18.96 o 
  12   3   4       23.34       20.74      2.27 o 
 -11   4   4       83.35       81.66      4.68 o 
 -10   4   4      484.19      461.44     38.64 o 
  -9   4   4      329.66      324.19     14.46 o 
  -8   4   4     1006.64     1039.05     27.93 o 
  -7   4   4     1933.40     1945.19     40.00 o 
  -6   4   4       56.04       57.73      7.47 o 
  -5   4   4       90.43       93.21      9.19 o 
  -4   4   4      239.13      237.59      9.71 o 
  -3   4   4      171.68      182.29      8.27 o 
  -2   4   4     1344.78     1280.85     23.86 o 
  -1   4   4     1933.01     1975.97     36.70 o 
   0   4   4      382.69      402.58     14.00 o 
   1   4   4      420.96      403.45     10.83 o 
   2   4   4       95.19      101.38      6.47 o 
   3   4   4        5.14        2.84      2.08 o 
   4   4   4     1528.37     1616.96     33.28 o 
   5   4   4     2647.59     2677.01     35.89 o 
   6   4   4      399.15      438.83     11.39 o 
   7   4   4      437.81      421.70     10.45 o 
   8   4   4      864.44      896.73     30.25 o 
   9   4   4      190.99      194.53     12.41 o 
  10   4   4        4.18        3.84      2.23 o 
  11   4   4      955.02      881.22     16.31 o 
  -8   5   4        8.14        7.59      1.31 o 
  -7   5   4       40.86       33.75      2.88 o 
  -6   5   4        3.02        4.29      1.94 o 
  -5   5   4     1416.24     1398.65     26.66 o 
  -4   5   4      434.06      442.75     10.78 o 
  -3   5   4       53.38       59.48      6.28 o 
  -2   5   4      114.28      128.15      6.94 o 
  -1   5   4      404.42      401.38     11.99 o 
   0   5   4       57.90       55.48      4.62 o 
   1   5   4        2.24        1.02      2.85 o 
   2   5   4      184.86      201.28     11.92 o 
   3   5   4      316.89      338.33      9.05 o 
   4   5   4      103.39      104.68      6.21 o 
   5   5   4      283.83      279.39     10.63 o 
   6   5   4        1.26        4.15      1.58 o 
   7   5   4        4.93        3.12      2.98 o 
   8   5   4      378.19      359.67     11.82 o 
  -2   6   4      126.88      106.26      5.25 o 
  -1   6   4      372.13      353.59      9.87 o 
   0   6   4        6.17        6.03      1.72 o 
   1   6   4       34.06       28.13      3.16 o 
   2   6   4        1.16       -0.32      1.22 o 
   3   6   4      223.55      198.03      6.86 o 
 -14   1   5        6.70        6.86      1.63 o 
 -13   1   5      191.97      192.29      7.79 o 
 -12   1   5      851.50      881.50     14.33 o 
 -11   1   5      177.12      169.75      7.87 o 
 -10   1   5      265.51      286.34     10.37 o 
  -9   1   5       43.39       38.40      3.34 o 
  -8   1   5       75.58       61.21      7.63 o 
  -7   1   5     1213.49     1274.64     30.83 o 
  -6   1   5      874.80      902.36     23.96 o 
  -5   1   5     1362.66     1456.87     27.66 o 
  -4   1   5      143.57      159.77      8.58 o 
  -3   1   5     2531.69     2594.01     26.32 o 
  -2   1   5      158.01      163.34      7.79 o 
  -1   1   5      152.10      176.95      8.32 o 
   0   1   5     2518.08     2562.98     20.12 o 
   1   1   5       89.31      122.82      7.52 o 
   2   1   5       19.02       26.63      2.57 o 
   3   1   5     4876.76     5238.40     34.34 o 
   4   1   5      447.70      476.15     10.94 o 
   5   1   5      418.55      440.96     17.19 o 
   6   1   5      563.87      593.97     13.92 o 
   7   1   5      219.84      235.52     12.89 o 
   8   1   5      511.24      516.39      9.12 o 
   9   1   5      113.33      115.90      4.73 o 
  10   1   5      118.36      121.97      6.55 o 
  11   1   5        0.61        1.00      1.70 o 
  12   1   5      825.76      864.29     14.78 o 
  13   1   5       37.47       38.76      3.48 o 
 -13   2   5      619.30      654.09     12.52 o 
 -12   2   5      413.71      407.78     16.70 o 
 -11   2   5      500.55      520.71     11.55 o 
 -10   2   5      170.15      184.50      7.60 o 
  -9   2   5      631.78      644.15     17.87 o 
  -8   2   5      639.02      665.89     14.66 o 
  -7   2   5      275.15      265.11      9.77 o 
  -6   2   5     1500.51     1535.44     34.35 o 
  -5   2   5      170.82      164.74     10.67 o 
  -4   2   5     2223.99     2479.85     38.51 o 
  -3   2   5      188.77      180.52     11.98 o 
  -2   2   5     3394.23     3535.91     54.35 o 
  -1   2   5      150.86      150.49     11.62 o 
   0   2   5      262.29      254.11     14.51 o 
   1   2   5        0.64        0.25      3.35 o 
   2   2   5     2460.64     2419.03     45.64 o 
   3   2   5      974.83      890.73     28.78 o 
   4   2   5     1700.12     1703.45     49.53 o 
   5   2   5     2363.42     2431.27     49.15 o 
   6   2   5       76.67       77.29      6.40 o 
   7   2   5     1054.70     1055.57     26.47 o 
   8   2   5      225.94      223.62      7.00 o 
   9   2   5       27.75       24.59      5.28 o 
  10   2   5       58.33       49.99      7.91 o 
  11   2   5      937.92      934.60     26.97 o 
  12   2   5       22.87       16.25      3.62 o 
  13   2   5      674.98      600.90     30.10 o 
 -12   3   5       87.32       74.27      3.37 o 
 -11   3   5        9.02       10.40      4.40 o 
 -10   3   5       40.14       36.49      5.75 o 
  -9   3   5      116.62      129.27     10.77 o 
  -8   3   5        0.98        2.53      3.10 o 
  -7   3   5       78.35       72.88      8.65 o 
  -6   3   5      275.79      269.69     10.98 o 
  -5   3   5       41.97       35.33      3.22 o 
  -4   3   5      213.79      190.43     12.22 o 
  -3   3   5      107.88      112.38     11.26 o 
  -2   3   5      197.33      191.22     15.64 o 
  -1   3   5      476.48      415.52     24.20 o 
   0   3   5      114.81      114.06     13.72 o 
   1   3   5      336.56      331.62     22.66 o 
   2   3   5       11.07       15.07      7.09 o 
   3   3   5       86.23       75.28     12.04 o 
   4   3   5       32.73       35.44      9.38 o 
   5   3   5      141.70      118.81      5.83 o 
   6   3   5       36.95       36.15      5.21 o 
   7   3   5      486.66      485.91     21.33 o 
   8   3   5       15.33        9.46      4.25 o 
   9   3   5      530.87      488.64     23.93 o 
  10   3   5      134.27      120.06     10.33 o 
  11   3   5       44.22       38.36      3.38 o 
  12   3   5      114.99      113.29      4.50 o 
 -10   4   5      268.33      279.91     11.12 o 
  -9   4   5        2.31        3.73      2.71 o 
  -8   4   5      228.30      235.51     13.19 o 
  -7   4   5        4.85        2.12      2.98 o 
  -6   4   5       10.55       10.85      3.95 o 
  -5   4   5        1.20        3.22      2.29 o 
  -4   4   5      113.49      114.93      6.84 o 
  -3   4   5       76.86       94.21      8.17 o 
  -2   4   5      122.88      118.97      9.62 o 
  -1   4   5       32.19       35.99      4.60 o 
   0   4   5      604.69      631.34     17.61 o 
   1   4   5      740.71      759.57     16.78 o 
   2   4   5       57.53       63.88      6.95 o 
   3   4   5      260.19      279.04     10.60 o 
   4   4   5      134.09      132.02      7.47 o 
   5   4   5        1.08        3.15      1.97 o 
   6   4   5      160.90      146.04      6.60 o 
   7   4   5        0.28        1.15      2.60 o 
   8   4   5      389.46      350.92     19.12 o 
   9   4   5       20.20       17.94      4.51 o 
  10   4   5       62.88       62.89      5.40 o 
  -8   5   5       43.74       39.30      2.43 o 
  -7   5   5       63.50       67.07      3.79 o 
  -6   5   5      159.44      140.78      7.90 o 
  -5   5   5      169.89      167.86      8.98 o 
  -4   5   5       20.99       21.02      3.69 o 
  -3   5   5      433.41      418.92     16.40 o 
  -2   5   5        1.54        3.29      1.93 o 
  -1   5   5      178.64      179.28      8.06 o 
   0   5   5      147.32      155.61      7.21 o 
   1   5   5        5.15        5.46      2.94 o 
   2   5   5      387.41      421.20     11.66 o 
   3   5   5      107.78      106.89      5.08 o 
   4   5   5        2.42        2.60      1.64 o 
   5   5   5      236.60      240.24      8.60 o 
   6   5   5        0.73        0.12      1.40 o 
   7   5   5      698.93      676.29     19.20 o 
   8   5   5        6.17       10.08      2.36 o 
  -1   6   5       27.11       21.09      2.68 o 
   0   6   5      296.26      275.81      8.69 o 
   1   6   5        0.20       -0.41      1.11 o 
   2   6   5      283.55      254.68      7.10 o 
 -14   0   6       56.95       57.46      4.93 o 
 -13   0   6      102.22      106.69      6.25 o 
 -12   0   6      125.89      148.13      8.44 o 
 -11   0   6      884.04      919.36     23.89 o 
 -10   0   6        1.67        3.32      2.76 o 
  -9   0   6     1278.93     1264.98     24.79 o 
  -8   0   6     1359.20     1262.69     33.13 o 
  -7   0   6       52.96       56.85      7.01 o 
  -6   0   6      137.55      143.92      9.97 o 
  -5   0   6     1474.17     1570.75     29.93 o 
  -4   0   6     2800.89     2992.06     20.48 o 
  -3   0   6      690.03      693.48     17.28 o 
  -2   0   6     4846.28     4864.52     36.55 o 
  -1   0   6      803.26      821.53     12.65 o 
   0   0   6      721.52      662.58      9.24 o 
   1   0   6     2957.64     2995.89     25.69 o 
   2   0   6       62.99       58.51      4.13 o 
   3   0   6     2372.91     2328.98     20.80 o 
   4   0   6     5043.28     4978.66     65.53 o 
   5   0   6      161.63      216.92      7.44 o 
   6   0   6      266.34      272.76      8.89 o 
   7   0   6      158.34      178.21     11.30 o 
   8   0   6      268.57      289.48      9.08 o 
   9   0   6     2582.42     2747.81     29.14 o 
  10   0   6     1107.82     1178.51     24.73 o 
  11   0   6        0.12       -4.15      4.15 o 
  12   0   6      123.65      131.63     10.75 o 
  13   0   6       27.31       22.45      4.13 o 
  14   0   6        6.14        2.75      1.40 o 
 -14   1   6      405.61      425.18     12.19 o 
 -13   1   6      294.43      278.00      7.60 o 
 -12   1   6     1086.90     1139.15     18.12 o 
 -11   1   6       31.87       42.50      4.12 o 
 -10   1   6        2.39        3.16      3.11 o 
  -9   1   6     1406.68     1404.47     18.87 o 
  -8   1   6     1295.91     1321.15     17.40 o 
  -7   1   6      281.72      286.14     15.07 o 
  -6   1   6     6912.53     7025.73     68.44 o 
  -5   1   6     1999.59     1916.69     32.87 o 
  -4   1   6       96.79      124.05      7.78 o 
  -3   1   6       32.65       32.79      3.44 o 
  -2   1   6      142.24      179.59      8.85 o 
  -1   1   6      138.28      165.09      8.82 o 
   0   1   6     5679.83     5759.29     18.37 o 
   1   1   6      407.92      359.37      6.43 o 
   2   1   6      482.24      524.86      7.63 o 
   3   1   6       89.86      121.95      5.70 o 
   4   1   6      380.87      433.99     11.10 o 
   5   1   6      183.20      185.92      5.93 o 
   6   1   6     1263.90     1233.56     16.44 o 
   7   1   6     4565.88     4657.71     39.89 o 
   8   1   6      142.82      135.12      4.86 o 
   9   1   6     2326.05     2337.43     34.02 o 
  10   1   6      537.23      543.83     13.45 o 
  11   1   6        1.29        1.15      1.78 o 
  12   1   6      112.63      113.21      6.83 o 
  13   1   6      815.73      833.90     14.85 o 
 -13   2   6       87.60       91.02      4.41 o 
 -12   2   6      142.36      152.40      9.80 o 
 -11   2   6       19.45       18.83      2.58 o 
 -10   2   6      232.29      233.84      8.43 o 
  -9   2   6      803.87      816.25     16.10 o 
  -8   2   6       26.96       28.12      3.45 o 
  -7   2   6       13.74       17.60      2.75 o 
  -6   2   6     1017.94     1016.11     28.44 o 
  -5   2   6       20.30       27.71      4.84 o 
  -4   2   6      135.13      135.22      9.37 o 
  -3   2   6       78.34       61.96      4.79 o 
  -2   2   6       19.07        6.19      4.07 o 
  -1   2   6     4928.37     5070.76     66.06 o 
   0   2   6     3037.91     3214.13     52.49 o 
   1   2   6      640.06      672.38     24.50 o 
   2   2   6     1363.74     1295.68     34.73 o 
   3   2   6      600.16      532.18     23.30 o 
   4   2   6     1532.33     1444.22     39.95 o 
   5   2   6     1008.32     1010.19     21.55 o 
   6   2   6      454.41      476.75     15.42 o 
   7   2   6       51.23       49.67      3.39 o 
   8   2   6      435.47      421.92     17.91 o 
   9   2   6      479.19      464.69     14.81 o 
  10   2   6      208.65      193.36     14.40 o 
  11   2   6      315.71      319.93     15.62 o 
  12   2   6        2.65        3.69      2.10 o 
  13   2   6      267.35      236.19      8.88 o 
 -12   3   6       13.70       18.54      3.24 o 
 -11   3   6      337.15      334.28      8.82 o 
 -10   3   6     2147.82     2233.91     26.74 o 
  -9   3   6        1.98        1.16      3.03 o 
  -8   3   6      355.72      362.72     18.22 o 
  -7   3   6       25.88       27.28      5.77 o 
  -6   3   6      190.95      263.03     53.90 o 
  -5   3   6     1252.09     1222.51     24.40 o 
  -4   3   6     1567.05     1551.36     24.22 o 
  -3   3   6       97.69      117.48     12.16 o 
  -2   3   6       55.48       39.47      8.72 o 
  -1   3   6     1310.60     1271.33     43.35 o 
   0   3   6       21.79       26.87      8.59 o 
   1   3   6      440.66      437.65     26.91 o 
   2   3   6      363.91      323.10     23.61 o 
   3   3   6     1048.72     1036.28     42.08 o 
   4   3   6      408.51      384.49     14.55 o 
   5   3   6     1614.33     1706.15     31.35 o 
   6   3   6      211.06      229.91     14.81 o 
   7   3   6        0.10        0.46      3.58 o 
   8   3   6      230.88      228.24     14.59 o 
   9   3   6      364.43      363.83     20.68 o 
  10   3   6      396.42      364.82     17.19 o 
  11   3   6      286.53      292.30      8.28 o 
  12   3   6      407.19      359.00      7.04 o 
 -10   4   6        5.65       10.20      2.42 o 
  -9   4   6      471.60      460.31     15.96 o 
  -8   4   6      667.32      667.02     21.12 o 
  -7   4   6      584.86      606.70     21.35 o 
  -6   4   6      488.99      471.46     19.31 o 
  -5   4   6      365.15      367.82     11.85 o 
  -4   4   6     1228.08     1252.58     27.39 o 
  -3   4   6       61.83       62.91      4.93 o 
  -2   4   6       70.26       66.86      7.49 o 
  -1   4   6     3535.22     3453.69     50.92 o 
   0   4   6       26.38       31.24      3.82 o 
   1   4   6     3469.08     3436.24     36.56 o 
   2   4   6      532.47      538.19     14.68 o 
   3   4   6       38.33       41.55      4.33 o 
   4   4   6       91.99       91.13      6.25 o 
   5   4   6      206.36      229.14      9.39 o 
   6   4   6       29.82       37.15      5.47 o 
   7   4   6      322.50      361.29     13.60 o 
   8   4   6      759.14      754.66     27.31 o 
   9   4   6       96.25       99.55      8.54 o 
  10   4   6       29.53       37.05      3.89 o 
  -8   5   6      143.77      126.14      5.64 o 
  -7   5   6        2.28        1.50      1.04 o 
  -6   5   6       23.37       20.50      3.10 o 
  -5   5   6       96.05      101.34      5.58 o 
  -4   5   6      661.19      689.30     18.89 o 
  -3   5   6      362.68      354.16     14.90 o 
  -2   5   6       77.15       82.94      7.55 o 
  -1   5   6      349.88      350.74     23.25 o 
   0   5   6       23.02       19.91      4.13 o 
   1   5   6        0.70        5.07      3.06 o 
   2   5   6      494.91      564.14     13.56 o 
   3   5   6      525.92      574.00     11.60 o 
   4   5   6        1.79        1.29      1.30 o 
   5   5   6     1036.91     1117.82     20.17 o 
   6   5   6        3.39        4.54      1.80 o 
   7   5   6        0.87       -0.78      2.21 o 
  -1   6   6      126.07      116.47      5.08 o 
   0   6   6       25.02       22.55      1.74 o 
   1   6   6       37.47       32.88      2.04 o 
 -14   1   7       74.22       78.88      4.84 o 
 -13   1   7       52.61       53.83      3.31 o 
 -12   1   7        1.93        6.80      1.98 o 
 -11   1   7       10.94        9.34      2.32 o 
 -10   1   7        4.10        3.75      2.08 o 
  -9   1   7     1368.19     1366.24     17.99 o 
  -8   1   7       60.58       77.47      4.46 o 
  -7   1   7     1175.56     1187.40     30.85 o 
  -6   1   7       10.26       11.60      3.82 o 
  -5   1   7        1.45        6.67      2.69 o 
  -4   1   7       12.66       20.56      3.55 o 
  -3   1   7       84.92      133.49      5.59 o 
  -2   1   7       73.52       86.64      4.40 o 
  -1   1   7      237.74      257.48     12.20 o 
   0   1   7     2279.26     2271.89     37.81 o 
   1   1   7      351.84      324.24     13.32 o 
   2   1   7      451.23      565.62      8.83 o 
   3   1   7       24.77       29.13      3.91 o 
   4   1   7      289.74      397.47      8.35 o 
   5   1   7        0.16        0.14      1.10 o 
   6   1   7     1621.82     1633.30     17.87 o 
   7   1   7        5.74       11.00      2.34 o 
   8   1   7     1368.07     1430.44     18.02 o 
   9   1   7      498.81      525.01     13.29 o 
  10   1   7     1039.43     1062.26     18.63 o 
  11   1   7        3.99        3.76      2.49 o 
  12   1   7       75.48       79.33      5.61 o 
  13   1   7       17.53       20.74      3.49 o 
 -13   2   7        0.84        3.40      1.79 o 
 -12   2   7       77.29       72.43      4.94 o 
 -11   2   7       14.59       15.65      2.30 o 
 -10   2   7      240.74      254.22      8.62 o 
  -9   2   7        8.30       10.68      2.39 o 
  -8   2   7     1792.05     1856.56     30.28 o 
  -7   2   7        4.85        5.34      2.24 o 
  -6   2   7      624.18      592.96     22.03 o 
  -5   2   7      120.32      115.38      9.28 o 
  -4   2   7      711.90      763.62     22.37 o 
  -3   2   7      319.58      323.29     10.88 o 
  -2   2   7      901.39      939.41     30.25 o 
  -1   2   7     7039.19     6985.67     81.33 o 
   0   2   7     1369.43     1264.79     34.83 o 
   1   2   7     7487.40     7118.33     85.28 o 
   2   2   7      993.92      948.61     32.40 o 
   3   2   7      219.80      180.66     14.82 o 
   4   2   7       32.08       26.65      7.06 o 
   5   2   7      862.98      773.73     19.20 o 
   6   2   7      380.72      393.05      8.18 o 
   7   2   7      706.82      705.93     10.61 o 
   8   2   7       23.54       32.43      3.39 o 
   9   2   7      327.49      334.59     12.60 o 
  10   2   7        2.43        3.77      3.49 o 
  11   2   7      354.29      346.36     11.46 o 
  12   2   7       18.70       15.83      3.35 o 
  13   2   7      167.50      159.44      6.74 o 
 -12   3   7       17.95       12.61      2.34 o 
 -11   3   7       74.15       73.82      5.83 o 
 -10   3   7        4.48        9.75      3.09 o 
  -9   3   7       67.39       85.00      8.50 o 
  -8   3   7      381.83      391.83     18.67 o 
  -7   3   7      213.59      214.56     14.17 o 
  -6   3   7       76.67       73.43      8.30 o 
  -5   3   7       93.47       90.61      4.28 o 
  -4   3   7       68.70       62.02      4.17 o 
  -3   3   7      104.78       97.06      6.00 o 
  -2   3   7       78.27      107.74     13.88 o 
  -1   3   7       53.60       44.37     10.05 o 
   0   3   7      198.96      192.27     19.09 o 
   1   3   7        0.35        6.95      6.55 o 
   2   3   7        5.14        6.22      7.00 o 
   3   3   7      126.41      147.40      9.44 o 
   4   3   7       86.12       69.06      6.11 o 
   5   3   7      143.44      144.94      9.83 o 
   6   3   7      505.95      458.34     20.99 o 
   7   3   7       14.65       12.09      4.43 o 
   8   3   7      121.83      135.03     11.25 o 
   9   3   7       54.03       45.83      7.80 o 
  10   3   7       39.50       47.27      6.12 o 
  11   3   7       32.90       29.00      4.06 o 
 -10   4   7       91.33       87.69      5.62 o 
  -9   4   7      253.63      275.35     11.75 o 
  -8   4   7      124.59      117.14      8.72 o 
  -7   4   7       51.94       44.79      6.01 o 
  -6   4   7      139.56      118.23      9.68 o 
  -5   4   7      160.25      151.30      7.54 o 
  -4   4   7        3.07       -0.16      5.64 o 
  -3   4   7       20.50       37.54     14.81 o 
  -2   4   7       70.92       60.67      7.44 o 
  -1   4   7        0.11        3.20      2.26 o 
   0   4   7      410.08      393.76     12.69 o 
   1   4   7      129.42      124.50      7.33 o 
   2   4   7      518.72      530.92     19.87 o 
   3   4   7        4.51        5.42      2.02 o 
   4   4   7        0.01       -1.72      3.46 o 
   5   4   7        3.97        2.20      1.99 o 
   6   4   7        0.02        0.78      3.22 o 
   7   4   7       91.49       71.17      6.30 o 
   8   4   7       21.69       21.07      5.45 o 
   9   4   7        0.12        0.33      2.46 o 
  10   4   7        1.58        0.86      1.53 o 
  -7   5   7      102.08       93.95      4.14 o 
  -6   5   7       53.66       47.13      3.98 o 
  -5   5   7       54.90       53.08      3.18 o 
  -4   5   7        7.78        8.78      2.94 o 
  -3   5   7      152.54      156.56      6.85 o 
  -2   5   7       12.18        8.65      3.25 o 
  -1   5   7       64.92       67.44      4.70 o 
   0   5   7       78.36       83.81      7.59 o 
   1   5   7      302.13      308.10     10.02 o 
   2   5   7       83.49       98.20      5.85 o 
   3   5   7      125.34      124.37      5.50 o 
   4   5   7      102.11      119.17      5.15 o 
   5   5   7        4.01        5.98      2.14 o 
   6   5   7      104.01      109.97      8.72 o 
   7   5   7       76.79       67.31      5.59 o 
 -14   0   8     1218.08     1096.05     16.92 o 
 -13   0   8      128.07      129.51      8.78 o 
 -12   0   8        0.16       -2.07      2.07 o 
 -11   0   8      779.33      810.37     19.82 o 
 -10   0   8      277.45      313.11     14.56 o 
  -9   0   8      619.63      602.98     18.42 o 
  -8   0   8     2237.04     2182.27     35.09 o 
  -7   0   8        4.58        1.42      2.68 o 
  -6   0   8        2.00        0.74      2.00 o 
  -5   0   8       80.53       85.40      7.31 o 
  -4   0   8        7.69        9.13      2.75 o 
  -3   0   8     1938.87     1944.22     19.14 o 
  -2   0   8     7033.04     7360.07     35.51 o 
  -1   0   8      301.59      339.32      8.74 o 
   0   0   8      604.24      523.79      8.93 o 
   1   0   8      857.26      903.60     15.89 o 
   2   0   8     1619.43     1809.88     44.03 o 
   3   0   8     2991.20     2979.55     29.72 o 
   4   0   8     4941.72     5216.94     79.18 o 
   5   0   8      256.66      242.02      8.75 o 
   6   0   8      831.31      808.97     27.04 o 
   7   0   8       75.60       79.03      6.08 o 
   8   0   8      935.78     1024.18     17.50 o 
   9   0   8     5678.88     6003.49     55.22 o 
  10   0   8       13.75       17.02      3.92 o 
  11   0   8       47.91       52.33      7.61 o 
  12   0   8      674.95      705.11     22.13 o 
  13   0   8     1772.44     1892.74     29.04 o 
 -13   1   8      274.10      295.69      8.89 o 
 -12   1   8     1145.64     1254.86     17.35 o 
 -11   1   8      214.51      236.52      8.61 o 
 -10   1   8      569.38      588.40     17.38 o 
  -9   1   8       84.92      100.19      5.07 o 
  -8   1   8      601.49      614.38     10.67 o 
  -7   1   8        7.62       10.08      2.95 o 
  -6   1   8     1987.25     2044.79     38.20 o 
  -5   1   8     2025.93     1967.70     34.54 o 
  -4   1   8      301.04      325.01     13.08 o 
  -3   1   8     2131.15     2283.03     23.90 o 
  -2   1   8      456.47      498.22     10.86 o 
  -1   1   8        3.56       90.49      8.03 o 
   0   1   8     3405.56     3294.37     49.93 o 
   1   1   8     2723.92     2489.11     45.76 o 
   2   1   8       32.46       44.67      2.61 o 
   3   1   8     1978.12     2265.38     31.10 o 
   4   1   8     1057.09     1036.37     14.10 o 
   5   1   8       19.43       13.37      2.03 o 
   6   1   8        2.97        5.83      1.43 o 
   7   1   8     1531.87     1517.75     15.59 o 
   8   1   8        0.57        1.72      1.24 o 
   9   1   8      557.63      567.85     13.75 o 
  10   1   8      647.79      675.99     14.59 o 
  11   1   8       23.67       20.62      3.49 o 
  12   1   8       15.47       13.04      3.95 o 
  13   1   8      451.64      473.87     13.55 o 
 -13   2   8      269.58      237.48      8.56 o 
 -12   2   8      115.95      114.09      5.24 o 
 -11   2   8       98.23       93.09      5.27 o 
 -10   2   8      188.68      203.06      8.88 o 
  -9   2   8      342.27      363.94     13.13 o 
  -8   2   8       93.45       88.53      6.89 o 
  -7   2   8      814.97      842.51     16.18 o 
  -6   2   8      747.85      805.45     15.29 o 
  -5   2   8      228.57      251.38     13.72 o 
  -4   2   8     2430.40     2486.32     40.83 o 
  -3   2   8      316.81      292.61     21.66 o 
  -2   2   8     1992.30     2046.41     46.68 o 
  -1   2   8     2202.28     2153.17     47.75 o 
   0   2   8     2763.76     2692.69     54.80 o 
   1   2   8     1576.73     1485.61     42.15 o 
   2   2   8      626.42      539.87     26.62 o 
   3   2   8      802.01      753.61     32.35 o 
   4   2   8      273.63      258.48     19.94 o 
   5   2   8      220.29      222.80     19.05 o 
   6   2   8       44.56       32.39      4.91 o 
   7   2   8       89.16       81.60      4.99 o 
   8   2   8      545.93      555.87     12.63 o 
   9   2   8      392.41      392.49     13.34 o 
  10   2   8      134.09      135.14      7.49 o 
  11   2   8       61.36       52.21      6.13 o 
  12   2   8       34.60       34.79      4.43 o 
 -11   3   8      419.53      425.14      9.76 o 
 -10   3   8      748.00      794.18     21.36 o 
  -9   3   8      100.42       93.72      8.72 o 
  -8   3   8      226.70      256.77     14.94 o 
  -7   3   8      767.57      828.71     27.28 o 
  -6   3   8       13.92       22.33      3.23 o 
  -5   3   8      244.76      229.30     10.48 o 
  -4   3   8      435.00      433.62     10.68 o 
  -3   3   8      681.05      669.57     15.60 o 
  -2   3   8      507.45      522.67     16.06 o 
  -1   3   8      711.15      707.79     21.31 o 
   0   3   8     1309.73     1285.08     49.42 o 
   1   3   8       72.64       82.28      8.00 o 
   2   3   8       26.00       32.44      3.47 o 
   3   3   8      997.58      982.49     24.28 o 
   4   3   8      373.65      371.94     15.66 o 
   5   3   8     3152.00     3052.97     52.93 o 
   6   3   8     1264.99     1305.29     35.46 o 
   7   3   8      287.38      282.13     16.52 o 
   8   3   8        1.26        2.01      3.16 o 
   9   3   8        0.97       -2.30      3.31 o 
  10   3   8        4.11        6.08      3.14 o 
  11   3   8      733.19      662.22     71.34 o 
 -10   4   8      184.62      164.89      6.69 o 
  -9   4   8      116.85      116.32      7.32 o 
  -8   4   8        4.45        2.00      2.07 o 
  -7   4   8      620.95      606.02     19.90 o 
  -6   4   8      181.05      182.77     17.31 o 
  -5   4   8     1240.66     1160.83     19.94 o 
  -4   4   8      912.54      956.63     15.39 o 
  -3   4   8       25.21       39.36      6.60 o 
  -2   4   8       22.20       26.39      3.80 o 
  -1   4   8        4.89        4.14      2.22 o 
   0   4   8       38.16       50.61      7.56 o 
   1   4   8        1.81        2.05      1.92 o 
   2   4   8      564.72      586.99     15.54 o 
   3   4   8      340.78      362.75     12.02 o 
   4   4   8        6.82        7.89      2.20 o 
   5   4   8        3.68        3.13      1.96 o 
   6   4   8      227.52      214.66     13.78 o 
   7   4   8      173.79      170.40      9.06 o 
   8   4   8     1536.39     1464.82     35.17 o 
   9   4   8      213.58      204.08     10.27 o 
  -7   5   8      634.21      603.54     13.23 o 
  -6   5   8       19.83       15.09      2.22 o 
  -5   5   8      260.94      250.68      8.47 o 
  -4   5   8      646.67      658.54     16.78 o 
  -3   5   8        5.66        4.81      2.52 o 
  -2   5   8      188.06      193.11      8.05 o 
  -1   5   8     1143.71     1199.13     26.95 o 
   0   5   8       25.68       28.64      4.63 o 
   1   5   8        7.95        7.41      2.09 o 
   2   5   8      711.23      756.94     15.40 o 
   3   5   8       99.19      100.84      4.86 o 
   4   5   8      368.50      380.25      7.77 o 
   5   5   8     1019.58      997.01     15.42 o 
   6   5   8      435.91      488.19     16.48 o 
   7   5   8       48.83       38.45      3.75 o 
 -13   1   9      277.76      297.26     11.18 o 
 -12   1   9      211.89      220.95      6.89 o 
 -11   1   9       28.02       28.24      3.19 o 
 -10   1   9      180.23      180.54      7.90 o 
  -9   1   9      449.07      468.62     12.02 o 
  -8   1   9        1.84        2.31      2.47 o 
  -7   1   9      585.47      610.29     13.21 o 
  -6   1   9      468.49      466.41     18.60 o 
  -5   1   9      199.17      217.39     11.82 o 
  -4   1   9      407.60      451.49     15.76 o 
  -3   1   9       19.95       24.52      2.81 o 
  -2   1   9     1960.19     2006.08     41.79 o 
  -1   1   9       71.39       80.24      4.58 o 
   0   1   9     1941.76     1933.85     41.39 o 
   1   1   9        2.20        1.72      3.06 o 
   2   1   9      662.23      654.42     26.15 o 
   3   1   9      614.60      658.06     20.62 o 
   4   1   9      939.19      952.41     19.49 o 
   5   1   9       16.04       13.51      1.83 o 
   6   1   9       71.14       70.67      3.41 o 
   7   1   9       36.71       37.74      2.73 o 
   8   1   9      224.81      230.89      8.81 o 
   9   1   9        0.85        1.74      1.66 o 
  10   1   9       59.30       67.37      4.76 o 
  11   1   9       19.97       18.41      3.10 o 
  12   1   9       13.59       13.52      2.37 o 
  13   1   9      248.35      238.61      8.55 o 
 -12   2   9      660.39      625.37     17.13 o 
 -11   2   9      331.16      333.65      9.61 o 
 -10   2   9      768.72      789.86     17.39 o 
  -9   2   9      143.80      151.47      8.48 o 
  -8   2   9      349.89      367.98     13.46 o 
  -7   2   9     1025.26     1074.30     22.72 o 
  -6   2   9     1101.08     1079.07     23.19 o 
  -5   2   9     1671.79     1716.39     21.46 o 
  -4   2   9      418.18      390.58     16.40 o 
  -3   2   9      274.02      252.75     12.12 o 
  -2   2   9       13.24       10.63      2.68 o 
  -1   2   9      538.75      399.64     22.57 o 
   0   2   9     1050.46      999.37     36.37 o 
   1   2   9      320.77      253.67     19.66 o 
   2   2   9       16.07       11.50      6.05 o 
   3   2   9      834.98      737.28     35.09 o 
   4   2   9      460.26      445.43     28.32 o 
   5   2   9      644.74      587.67     13.90 o 
   6   2   9      272.25      277.19      8.11 o 
   7   2   9      742.55      729.68     14.40 o 
   8   2   9      402.28      399.21     10.54 o 
   9   2   9      828.74      834.87     23.76 o 
  10   2   9      207.90      211.81      8.78 o 
  11   2   9        0.86        3.50      2.68 o 
  12   2   9      443.47      463.25     13.43 o 
 -11   3   9        1.63        2.33      1.04 o 
 -10   3   9       34.51       37.96      4.94 o 
  -9   3   9        2.64        3.25      2.70 o 
  -8   3   9      150.75      163.04     11.78 o 
  -7   3   9       29.03       39.67      6.45 o 
  -6   3   9      498.05      516.71     13.77 o 
  -5   3   9       59.63       45.08      4.46 o 
  -4   3   9      122.97      140.03      5.39 o 
  -3   3   9       86.63       83.70      4.80 o 
  -2   3   9       24.63       26.21      4.66 o 
  -1   3   9      476.23      524.01     16.70 o 
   0   3   9      924.81      916.13     21.90 o 
   1   3   9      770.10      771.41     19.95 o 
   2   3   9      664.89      645.58     28.56 o 
   3   3   9       20.38       18.90      3.00 o 
   4   3   9        7.94        2.05      3.10 o 
   5   3   9      302.03      319.31     17.58 o 
   6   3   9        4.51        3.47      3.58 o 
   7   3   9       58.64       78.83      8.88 o 
   8   3   9        7.16       12.05      3.95 o 
   9   3   9       14.81       12.76      4.49 o 
  10   3   9       84.81       78.61      6.60 o 
  11   3   9        4.15        3.90      1.77 o 
  -9   4   9       40.66       39.44      4.08 o 
  -8   4   9       12.90       10.62      2.73 o 
  -7   4   9        0.53       -1.94      2.10 o 
  -6   4   9        7.26        2.78      1.61 o 
  -5   4   9       23.60       24.36      3.11 o 
  -4   4   9       50.81       41.26      4.04 o 
  -3   4   9        2.37        1.57      1.69 o 
  -2   4   9        2.66        3.99      2.09 o 
  -1   4   9        0.22       -0.81      1.98 o 
   0   4   9        6.03       11.40      3.10 o 
   1   4   9      313.70      316.13     11.74 o 
   2   4   9       71.78       69.15      5.57 o 
   3   4   9        1.08        3.91      2.24 o 
   4   4   9       16.60       21.19      7.38 o 
   5   4   9       75.21       77.59      8.86 o 
   6   4   9        3.29       -1.97      2.93 o 
   7   4   9       36.26       35.47      6.96 o 
   8   4   9       71.48       74.14      7.89 o 
   9   4   9       11.20        6.74      2.25 o 
  -5   5   9        2.91        2.41      1.47 o 
  -4   5   9      294.63      307.00     10.60 o 
  -3   5   9      123.11      121.61      7.63 o 
  -2   5   9      225.25      222.07      6.02 o 
  -1   5   9        2.70        5.73      1.94 o 
   0   5   9      166.37      182.39      5.95 o 
   1   5   9        4.80        5.64      1.60 o 
   2   5   9      122.64      132.06      5.02 o 
   3   5   9      161.11      170.27      4.81 o 
   4   5   9      164.97      171.12      5.37 o 
   5   5   9       45.66       46.82      5.94 o 
   6   5   9       80.10       86.92      6.26 o 
 -13   0  10        4.50       10.51      2.40 o 
 -12   0  10       52.04       41.69      5.72 o 
 -11   0  10        2.59        3.47      3.47 o 
 -10   0  10      132.24      113.06      7.71 o 
  -9   0  10     2766.89     2747.13     37.95 o 
  -8   0  10     5782.63     5761.26     55.19 o 
  -7   0  10       65.93       60.71      4.16 o 
  -6   0  10     1786.83     1820.43     35.02 o 
  -5   0  10     1423.98     1411.33     28.56 o 
  -4   0  10     1076.05     1277.96     25.18 o 
  -3   0  10      994.13      999.93     22.51 o 
  -2   0  10       26.91       51.07      5.41 o 
  -1   0  10     1481.70     1463.65     28.67 o 
   0   0  10     2821.48     2752.19     40.55 o 
   1   0  10     1190.45     1110.40     26.76 o 
   2   0  10      750.50      825.34     38.58 o 
   3   0  10     4357.63     4800.83     57.27 o 
   4   0  10       12.11       30.06      4.60 o 
   5   0  10       23.04       13.15      2.55 o 
   6   0  10     1561.75     1553.42     20.99 o 
   7   0  10     6181.41     6477.39     42.46 o 
   8   0  10     1305.53     1360.70     52.53 o 
   9   0  10     2576.65     2808.58     37.02 o 
  10   0  10      171.79      177.24      9.11 o 
  11   0  10      152.81      148.67     10.29 o 
  12   0  10      449.13      477.75     15.30 o 
  13   0  10      563.28      525.17     11.55 o 
 -13   1  10       72.41       68.46      4.68 o 
 -12   1  10      337.18      345.43     10.07 o 
 -11   1  10      392.45      407.02     12.88 o 
 -10   1  10        9.14        6.62      1.86 o 
  -9   1  10      896.71      956.52     21.79 o 
  -8   1  10        2.37        4.72      2.41 o 
  -7   1  10      108.24      106.23      5.77 o 
  -6   1  10     1222.97     1232.10     18.14 o 
  -5   1  10     1601.23     1524.04     31.37 o 
  -4   1  10      144.67      146.71      9.29 o 
  -3   1  10      366.91      339.06     10.02 o 
  -2   1  10      275.74      229.91      8.10 o 
  -1   1  10       42.95       35.39      3.31 o 
   0   1  10       80.44       80.16      9.18 o 
   1   1  10     2624.59     2584.67     52.09 o 
   2   1  10        0.34       -1.33      4.44 o 
   3   1  10      634.09      641.12     27.95 o 
   4   1  10     1544.70     1472.96     25.07 o 
   5   1  10       79.31       73.08      4.78 o 
   6   1  10       59.20       55.26      2.97 o 
   7   1  10      777.81      752.08     15.09 o 
   8   1  10      274.71      272.41      9.41 o 
   9   1  10      805.69      834.89     13.77 o 
  10   1  10     1105.63     1166.95     17.82 o 
  11   1  10       32.04       31.87      3.57 o 
  12   1  10       24.95       26.28      2.66 o 
 -12   2  10      106.51       87.74      5.57 o 
 -11   2  10        1.01        2.57      1.40 o 
 -10   2  10      435.39      460.83     15.58 o 
  -9   2  10      188.88      199.76     12.52 o 
  -8   2  10      176.92      179.22     19.54 o 
  -7   2  10      288.74      292.75     12.09 o 
  -6   2  10      106.32      113.44      5.31 o 
  -5   2  10      679.85      706.33     15.67 o 
  -4   2  10      724.95      704.93     12.79 o 
  -3   2  10      179.11      159.73     10.34 o 
  -2   2  10      548.51      552.91     15.13 o 
  -1   2  10      175.78      158.27     15.24 o 
   0   2  10      105.06       91.05     12.56 o 
   1   2  10      225.45      168.76     17.48 o 
   2   2  10      436.59      370.88     26.29 o 
   3   2  10      426.79      347.66     26.24 o 
   4   2  10      276.30      269.51      9.46 o 
   5   2  10       87.48       87.23      5.76 o 
   6   2  10      135.86      122.26      7.41 o 
   7   2  10      418.56      405.44     10.63 o 
   8   2  10      388.77      386.09     12.87 o 
   9   2  10      580.08      547.13     21.12 o 
  10   2  10       14.87       18.79      3.04 o 
  11   2  10       15.35       10.71      2.87 o 
  12   2  10       86.00       95.38      5.36 o 
 -11   3  10      120.38      118.26      5.23 o 
 -10   3  10       21.65       16.44      3.05 o 
  -9   3  10       96.94       95.22      7.99 o 
  -8   3  10      415.52      449.65     18.82 o 
  -7   3  10      465.09      514.95     20.91 o 
  -6   3  10      834.03      803.78     16.92 o 
  -5   3  10       86.36       83.38      5.89 o 
  -4   3  10        0.60        2.10      1.99 o 
  -3   3  10       85.62       83.16      4.91 o 
  -2   3  10       12.81       10.15      2.63 o 
  -1   3  10     6000.43     6150.14     59.09 o 
   0   3  10     3663.51     3923.20     46.84 o 
   1   3  10     3179.75     3199.17     42.24 o 
   2   3  10      102.60       95.61      6.01 o 
   3   3  10       43.18       43.21      4.29 o 
   4   3  10      645.10      604.42     24.04 o 
   5   3  10     1482.08     1513.23     37.61 o 
   6   3  10       59.70       83.95      9.11 o 
   7   3  10       34.84       52.58      7.08 o 
   8   3  10      126.84      137.79      9.81 o 
   9   3  10      129.65      119.36      9.90 o 
  10   3  10       28.12       31.10      4.57 o 
  11   3  10      852.31      705.71     12.83 o 
  -9   4  10      383.58      431.82     11.13 o 
  -8   4  10      208.23      198.06      9.27 o 
  -7   4  10        3.28        1.32      1.97 o 
  -6   4  10      357.46      371.13     10.10 o 
  -5   4  10      113.72      117.29      6.04 o 
  -4   4  10     1064.56     1190.07     19.67 o 
  -3   4  10      245.74      259.47      7.89 o 
  -2   4  10        2.38        5.28      2.67 o 
  -1   4  10       36.21       36.20      4.34 o 
   0   4  10       77.48       86.10      6.46 o 
   1   4  10       50.89       48.30      4.79 o 
   2   4  10      988.82      985.47     29.66 o 
   3   4  10      809.76      811.50     17.27 o 
   4   4  10       18.58       17.95      2.84 o 
   5   4  10      619.76      640.96     23.17 o 
   6   4  10        4.34        4.02      2.96 o 
   7   4  10        0.10        0.67      1.90 o 
   8   4  10      623.03      620.34     19.41 o 
   9   4  10      399.27      303.52      8.47 o 
  -4   5  10        2.00        2.80      1.66 o 
  -3   5  10       23.52       19.91      5.40 o 
  -2   5  10       70.51       70.93      5.83 o 
  -1   5  10     1143.34     1262.96     24.64 o 
   0   5  10      365.98      398.78      8.18 o 
   1   5  10       27.34       27.68      2.43 o 
   2   5  10       52.28       53.36      3.02 o 
   3   5  10        3.37        3.69      0.99 o 
   4   5  10      206.74      213.65      7.35 o 
   5   5  10      621.38      626.04     16.35 o 
 -12   1  11      336.38      324.70     12.17 o 
 -11   1  11       91.75       98.14      6.04 o 
 -10   1  11      153.93      163.41      9.62 o 
  -9   1  11       26.29       27.37      3.31 o 
  -8   1  11      924.59      904.61     17.03 o 
  -7   1  11       54.54       60.20      5.63 o 
  -6   1  11      621.91      610.94     17.31 o 
  -5   1  11      160.30      164.54      7.65 o 
  -4   1  11      301.70      274.21     12.55 o 
  -3   1  11      535.60      548.97     16.62 o 
  -2   1  11      556.98      515.38     13.37 o 
  -1   1  11       67.68       77.73      9.19 o 
   0   1  11      123.67      125.28     11.95 o 
   1   1  11      825.23      820.43     30.50 o 
   2   1  11      605.63      615.92     27.41 o 
   3   1  11      416.11      442.21     24.05 o 
   4   1  11        2.60        5.90      7.61 o 
   5   1  11      417.37      389.03      8.50 o 
   6   1  11        0.21       -1.84      1.95 o 
   7   1  11       82.07       89.43      5.38 o 
   8   1  11      474.00      502.80     10.57 o 
   9   1  11       84.67       91.18      4.56 o 
  10   1  11       21.76       18.11      2.50 o 
  11   1  11      120.93      117.81      5.66 o 
  12   1  11       22.96       21.55      2.91 o 
 -12   2  11      202.43      220.09      7.94 o 
 -11   2  11       44.30       49.80      3.12 o 
 -10   2  11       50.10       44.88      3.90 o 
  -9   2  11      102.36      113.29      6.83 o 
  -8   2  11      172.26      175.71     12.18 o 
  -7   2  11      512.63      515.44     21.33 o 
  -6   2  11       44.07       47.51      6.96 o 
  -5   2  11      311.66      284.90      8.49 o 
  -4   2  11        3.58        2.83      1.91 o 
  -3   2  11      949.02      961.37     18.31 o 
  -2   2  11      107.87      118.33      5.67 o 
  -1   2  11      197.73      186.01     12.53 o 
   0   2  11      179.79      176.48     17.56 o 
   1   2  11      134.20      115.05     15.21 o 
   2   2  11      130.58      127.86      8.75 o 
   3   2  11      908.51      890.69     23.03 o 
   4   2  11      403.78      359.49     11.36 o 
   5   2  11       63.44       55.72      5.16 o 
   6   2  11     1977.16     1777.30     27.97 o 
   7   2  11      103.15       98.26      6.64 o 
   8   2  11      551.33      529.34     21.52 o 
   9   2  11       26.74       27.70      5.26 o 
  10   2  11      542.27      572.73     12.59 o 
  11   2  11       56.05       55.88      4.89 o 
 -10   3  11       29.05       30.94      2.42 o 
  -9   3  11        0.03       -2.47      3.38 o 
  -8   3  11       61.10       55.95      6.57 o 
  -7   3  11        3.90        2.46      3.24 o 
  -6   3  11      364.06      334.16      8.76 o 
  -5   3  11      170.21      157.37      7.85 o 
  -4   3  11      390.26      354.29     11.85 o 
  -3   3  11      204.24      223.19      9.52 o 
  -2   3  11        3.48        3.80      2.09 o 
  -1   3  11     1971.80     2069.68     29.06 o 
   0   3  11      330.88      312.17     11.19 o 
   1   3  11      560.90      630.57     15.46 o 
   2   3  11      112.86      109.51      5.48 o 
   3   3  11       23.94       25.09      3.69 o 
   4   3  11      105.61       99.06     10.11 o 
   5   3  11      190.02      159.75     12.22 o 
   6   3  11      159.43      153.67     11.65 o 
   7   3  11      319.56      300.16     14.97 o 
   8   3  11       46.48       46.80      5.33 o 
   9   3  11      105.83       88.53      7.73 o 
  10   3  11        6.30        4.95      1.80 o 
  -8   4  11        4.63        5.80      1.83 o 
  -7   4  11        4.08        2.96      1.86 o 
  -6   4  11        2.37        3.34      2.07 o 
  -5   4  11       14.21       14.06      2.34 o 
  -4   4  11      253.30      257.16      8.79 o 
  -3   4  11        6.23        4.79      1.77 o 
  -2   4  11       22.62       17.27      2.65 o 
  -1   4  11        0.01        1.61      1.77 o 
   0   4  11       16.77       17.93      2.54 o 
   1   4  11       12.36        9.65      2.15 o 
   2   4  11      176.48      181.56      6.67 o 
   3   4  11       14.75       14.84      2.03 o 
   4   4  11        5.25        2.17      2.83 o 
   5   4  11       67.91       59.99      7.15 o 
   6   4  11       13.74       16.41      3.78 o 
   7   4  11        4.69        8.31      2.12 o 
   8   4  11       12.75       10.86      2.84 o 
  -4   5  11      302.90      313.86      8.32 o 
  -3   5  11       24.13       31.54      3.33 o 
  -2   5  11      359.63      397.90     11.95 o 
  -1   5  11      134.17      147.64      7.69 o 
   0   5  11        0.63        0.07      1.18 o 
   1   5  11      220.97      243.31      7.12 o 
   2   5  11       78.02       91.35      4.14 o 
   3   5  11       82.02       80.01      9.65 o 
   4   5  11      241.72      259.89      9.00 o 
 -12   0  12     1315.28     1259.17     16.49 o 
 -11   0  12      527.17      517.66     18.18 o 
 -10   0  12      887.85      872.24     27.07 o 
  -9   0  12       82.71       88.17      9.64 o 
  -8   0  12     1076.21     1174.93     46.39 o 
  -7   0  12      299.28      303.41     11.83 o 
  -6   0  12      917.64      973.69     27.38 o 
  -5   0  12     2924.24     3003.50     46.46 o 
  -3   0  12     1932.24     2118.59     37.40 o 
  -2   0  12      922.74      891.09     25.18 o 
  -1   0  12     1944.78     1943.92     38.43 o 
   0   0  12     3002.62     2879.95     48.28 o 
   1   0  12     3659.76     3406.81     53.91 o 
   2   0  12      526.22      518.73     21.87 o 
   3   0  12     1885.91     1894.52     43.52 o 
   4   0  12      217.35      233.00     10.81 o 
   5   0  12       54.01       55.30      4.27 o 
   6   0  12       98.11      109.60     11.16 o 
   7   0  12     1357.98     1396.89     29.95 o 
   8   0  12       13.98       15.37      5.95 o 
   9   0  12      115.92      127.21      7.43 o 
  10   0  12       11.09       12.86      2.59 o 
  11   0  12       25.26       25.36      3.66 o 
  12   0  12       87.44       70.59      4.19 o 
 -12   1  12      159.46      141.13      9.69 o 
 -11   1  12      740.45      783.56     20.90 o 
 -10   1  12        3.70        5.63      1.97 o 
  -9   1  12      269.18      282.38      7.33 o 
  -8   1  12      264.55      264.25      9.14 o 
  -7   1  12       50.89       53.88      5.53 o 
  -6   1  12      455.97      463.43     16.41 o 
  -5   1  12     1206.77     1165.51     17.80 o 
  -4   1  12       26.79       34.29     12.86 o 
  -2   1  12     1979.96     1863.64     42.11 o 
  -1   1  12      553.29      554.47     24.19 o 
   0   1  12        9.08       29.46      6.22 o 
   1   1  12       54.42       48.88      8.23 o 
   2   1  12      156.88      164.82     14.87 o 
   3   1  12      653.42      628.21     14.90 o 
   4   1  12     2981.34     2943.85     27.09 o 
   5   1  12      165.04      156.14      6.56 o 
   6   1  12       53.45       46.25      5.30 o 
   7   1  12      256.42      264.77      8.98 o 
   8   1  12        3.45        5.75      1.62 o 
   9   1  12     2066.26     2139.06     23.46 o 
  10   1  12      595.49      615.37     11.10 o 
  11   1  12      169.26      165.86      8.29 o 
 -11   2  12       71.84       72.53      3.25 o 
 -10   2  12      600.65      665.09     17.29 o 
  -9   2  12      208.48      195.01     11.21 o 
  -8   2  12      181.29      192.25     12.27 o 
  -7   2  12        4.28        2.08      2.87 o 
  -6   2  12       92.80      112.33     10.41 o 
  -5   2  12      791.84      808.85     26.71 o 
  -4   2  12      765.76      746.48     17.33 o 
  -3   2  12      303.69      271.04      8.65 o 
  -2   2  12      124.09      143.65      5.92 o 
  -1   2  12       36.03       23.35      2.43 o 
   0   2  12     1653.80     1590.32     25.42 o 
   1   2  12     1263.94     1182.65     17.32 o 
   2   2  12       15.37       14.21      2.52 o 
   3   2  12      737.65      700.01     21.06 o 
   4   2  12       76.91       69.16      5.75 o 
   5   2  12      859.55      744.74     18.09 o 
   6   2  12      220.11      219.97      9.73 o 
   7   2  12      161.14      197.12     13.58 o 
   8   2  12      325.36      317.74     16.09 o 
   9   2  12       55.22       63.05      4.65 o 
  10   2  12       81.33       78.75      6.01 o 
  11   2  12      250.53      247.07      8.13 o 
 -10   3  12       32.76       40.06      3.45 o 
  -9   3  12        1.01        3.57      1.28 o 
  -8   3  12      103.10      130.99      6.13 o 
  -7   3  12     1198.32     1256.64     20.00 o 
  -6   3  12     1219.68     1313.98     59.52 o 
  -5   3  12      626.74      571.45     14.31 o 
  -4   3  12      448.98      466.71     13.25 o 
  -3   3  12        8.06       14.37      2.82 o 
  -2   3  12      200.65      196.05      8.56 o 
  -1   3  12     1498.74     1551.92     25.11 o 
   0   3  12      104.41      110.47      6.73 o 
   1   3  12      105.84      114.09      6.69 o 
   2   3  12       48.46       49.02      3.74 o 
   3   3  12      301.94      310.84     10.65 o 
   4   3  12        0.64        1.56      3.13 o 
   5   3  12      202.44      211.31     13.53 o 
   6   3  12      448.21      447.28     18.43 o 
   7   3  12       22.92       19.17      3.90 o 
   8   3  12     1047.22     1003.98     20.59 o 
   9   3  12      290.67      264.62     15.06 o 
  -8   4  12       79.92       83.56      4.63 o 
  -7   4  12      301.41      301.42     10.31 o 
  -6   4  12       52.38       55.56      5.07 o 
  -5   4  12        1.16       -0.71      1.58 o 
  -4   4  12      589.02      651.52     10.64 o 
  -3   4  12      640.80      683.36     15.04 o 
  -2   4  12        0.66        2.03      1.90 o 
  -1   4  12      480.46      513.60     13.93 o 
   0   4  12       16.43       16.30      2.41 o 
   1   4  12        0.01        1.31      1.47 o 
   2   4  12      641.80      678.20     11.78 o 
   3   4  12     1228.15     1222.94     18.56 o 
   4   4  12       32.97       34.02      5.52 o 
   5   4  12      964.46     1086.03     26.04 o 
   6   4  12      601.36      667.17     18.20 o 
   7   4  12        0.03       -2.72      2.96 o 
  -3   5  12       81.92       91.96      4.60 o 
  -2   5  12       73.15       69.31      4.48 o 
  -1   5  12      236.04      264.04      8.89 o 
   0   5  12      379.65      405.03     23.36 o 
   1   5  12      126.08      138.19      4.51 o 
   2   5  12      102.24      106.70      3.53 o 
   3   5  12      159.94      177.37      6.79 o 
 -11   1  13       67.98       61.56      3.69 o 
 -10   1  13      400.68      395.28     11.09 o 
  -9   1  13      393.04      395.18     11.63 o 
  -8   1  13      904.47      929.58     15.26 o 
  -7   1  13      451.50      464.18     15.09 o 
  -6   1  13      229.58      238.15      8.42 o 
  -5   1  13      389.57      376.81     12.17 o 
  -4   1  13      177.85      171.17      6.85 o 
  -3   1  13       36.46       40.70      4.05 o 
  -2   1  13       57.67       56.63      3.47 o 
  -1   1  13      381.41      353.82      7.21 o 
   0   1  13       14.28       13.09      1.62 o 
   1   1  13      428.44      394.49     10.97 o 
   2   1  13      137.08      148.25      6.22 o 
   3   1  13       44.68       53.71      3.50 o 
   4   1  13        6.46        4.10      2.68 o 
   5   1  13      267.20      255.12     11.34 o 
   6   1  13      159.87      178.75      9.66 o 
   7   1  13      291.33      302.80      9.19 o 
   8   1  13     1540.39     1612.51     26.51 o 
   9   1  13       87.20       88.67      3.82 o 
  10   1  13      597.26      586.02     12.18 o 
  11   1  13       15.08       17.47      2.34 o 
 -11   2  13       13.29       13.28      2.32 o 
 -10   2  13       88.47       93.03      4.48 o 
  -9   2  13       54.47       47.81      5.45 o 
  -8   2  13       84.66       98.88      8.55 o 
  -7   2  13       29.36       35.90      5.92 o 
  -6   2  13      234.77      246.46     14.60 o 
  -5   2  13       10.40       21.19      3.48 o 
  -4   2  13       38.56       42.03      3.55 o 
  -3   2  13       91.26       90.02      5.01 o 
  -2   2  13      541.67      533.00     11.55 o 
  -1   2  13       41.74       33.38      2.93 o 
   0   2  13     4733.31     4474.73     29.28 o 
   1   2  13      277.21      252.96      8.70 o 
   2   2  13     1176.98     1098.92     16.27 o 
   3   2  13       23.17       16.25      4.71 o 
   4   2  13      119.79      133.15      7.92 o 
   5   2  13       20.21       17.16      3.32 o 
   6   2  13      346.31      372.11     19.35 o 
   7   2  13        2.36       -2.56      3.12 o 
   8   2  13      163.32      170.16      7.39 o 
   9   2  13       36.99       34.43      7.72 o 
  10   2  13      148.82      144.63      6.79 o 
  -9   3  13      224.97      251.43      9.46 o 
  -8   3  13       40.75       41.81      3.28 o 
  -7   3  13      536.65      573.50     12.63 o 
  -6   3  13       46.49       63.21      8.08 o 
  -5   3  13      388.58      412.75     11.56 o 
  -4   3  13        2.84        2.87      2.12 o 
  -3   3  13       85.22      105.69      6.40 o 
  -2   3  13       66.56       78.90      5.49 o 
  -1   3  13      204.96      227.18     13.36 o 
   0   3  13      378.55      393.02     12.30 o 
   1   3  13      682.55      708.98     29.26 o 
   2   3  13        7.55        8.87      2.05 o 
   3   3  13      160.83      159.13     12.13 o 
   4   3  13      265.67      274.80     15.35 o 
   5   3  13       25.23       28.96      5.26 o 
   6   3  13      146.50      142.79      9.70 o 
   7   3  13      246.12      261.19     11.37 o 
   8   3  13       11.64       15.05      2.67 o 
   9   3  13      123.30       98.59      4.71 o 
  -7   4  13       11.52        7.64      1.71 o 
  -6   4  13        0.67        0.27      1.25 o 
  -5   4  13        0.04       -1.64      1.64 o 
  -4   4  13       30.47       28.62      2.46 o 
  -3   4  13        3.04        2.82      1.73 o 
  -2   4  13       49.34       42.99      3.93 o 
  -1   4  13      209.15      201.69      8.12 o 
   0   4  13      179.81      190.29      7.86 o 
   1   4  13       20.89       18.74      2.80 o 
   2   4  13       26.58       28.49      3.15 o 
   3   4  13        4.37        5.34      1.60 o 
   4   4  13       30.50       31.52      4.89 o 
   5   4  13       33.38       29.85      4.28 o 
   6   4  13        5.05        4.09      1.98 o 
   7   4  13       15.23       10.59      2.64 o 
  -1   5  13      173.93      174.79      5.98 o 
   0   5  13       13.03       15.72      1.94 o 
 -11   0  14      465.60      430.54     11.37 o 
 -10   0  14        0.55        1.57      1.96 o 
  -9   0  14     1074.94     1143.07     19.75 o 
  -8   0  14      262.37      246.48     14.05 o 
  -7   0  14     1851.06     1888.58     58.16 o 
  -6   0  14      957.81      957.92     19.92 o 
  -5   0  14     2407.54     2323.01     31.07 o 
  -4   0  14      152.93      147.37      7.91 o 
  -3   0  14      445.49      410.23     12.81 o 
  -2   0  14       34.07       27.80      9.08 o 
  -1   0  14       91.73       86.33      6.45 o 
   0   0  14       89.74       87.50      6.56 o 
   1   0  14     3969.22     3693.21    105.27 o 
   2   0  14      437.72      422.41     11.84 o 
   3   0  14      338.38      343.22     11.05 o 
   4   0  14      646.39      652.17     25.46 o 
   5   0  14       96.86       98.80     10.55 o 
   6   0  14      183.09      170.90     13.64 o 
   7   0  14     1689.62     1771.52     41.58 o 
   8   0  14      321.23      335.09     17.36 o 
   9   0  14      230.61      241.81     13.40 o 
  10   0  14      566.66      616.28     17.81 o 
 -11   1  14      229.23      237.71      9.08 o 
 -10   1  14        3.87        2.81      2.36 o 
  -9   1  14      455.18      452.19     28.53 o 
  -8   1  14     1945.45     1888.86     35.67 o 
  -7   1  14      173.86      176.34      8.03 o 
  -6   1  14        0.13        3.03      2.14 o 
  -5   1  14        0.93        4.41      1.89 o 
  -4   1  14      281.50      282.44      9.52 o 
  -3   1  14      628.03      594.26     12.66 o 
  -2   1  14      692.96      649.42     11.41 o 
  -1   1  14      426.80      403.63      8.39 o 
   0   1  14       12.82       12.82      2.26 o 
   1   1  14       42.66       38.97      3.47 o 
   2   1  14       12.72       14.33      1.97 o 
   3   1  14     1826.02     1846.95     23.72 o 
   4   1  14     1098.68     1065.52     22.32 o 
   5   1  14      348.47      329.80     12.69 o 
   6   1  14      229.12      219.96     10.37 o 
   7   1  14     1154.06     1235.19     23.39 o 
   8   1  14      318.75      326.98     11.32 o 
   9   1  14        4.57        3.48      1.28 o 
  10   1  14       37.45       38.54      3.00 o 
 -10   2  14      164.25      144.05     10.42 o 
  -9   2  14      119.37      112.11      5.34 o 
  -8   2  14        5.25        6.59      2.13 o 
  -7   2  14       29.03       28.74      3.77 o 
  -6   2  14      785.79      782.08     17.80 o 
  -5   2  14      903.23      898.86     19.69 o 
  -4   2  14        1.06        1.78      1.90 o 
  -3   2  14       73.59       65.15      4.29 o 
  -2   2  14       69.36       70.32      4.41 o 
  -1   2  14     1092.33     1005.49     18.53 o 
   0   2  14      614.99      607.45     11.72 o 
   1   2  14      137.76      127.25      6.82 o 
   2   2  14       55.24       58.72      3.97 o 
   3   2  14      164.35      176.81      9.01 o 
   4   2  14      224.62      209.18      9.48 o 
   5   2  14      137.72      146.99      7.70 o 
   6   2  14       35.34       39.24      6.48 o 
   7   2  14      251.71      237.16      8.35 o 
   8   2  14      541.99      521.68     11.29 o 
   9   2  14       25.77       22.50      2.22 o 
  -9   3  14      304.51      312.38      8.69 o 
  -8   3  14        0.07        5.74      3.81 o 
  -7   3  14      351.50      399.01      9.46 o 
  -6   3  14      222.02      244.08      8.04 o 
  -5   3  14       16.34       16.37      3.79 o 
  -4   3  14      516.28      556.67     13.51 o 
  -3   3  14      152.19      171.88      7.57 o 
  -2   3  14       47.62       48.24      4.10 o 
  -1   3  14      139.14      131.74      9.81 o 
   0   3  14      144.42      140.77      7.18 o 
   1   3  14       21.58       22.15      3.13 o 
   2   3  14      772.43      796.55     13.97 o 
   3   3  14      402.73      432.87     12.82 o 
   4   3  14      213.64      227.23      8.95 o 
   5   3  14       34.90       31.37      4.82 o 
   6   3  14      107.46      114.71      7.92 o 
   7   3  14       25.18       20.49      2.03 o 
   8   3  14      719.70      613.54     16.34 o 
  -6   4  14        0.75        3.95      1.32 o 
  -5   4  14        8.41        7.59      1.82 o 
  -4   4  14      400.53      399.66     12.14 o 
  -3   4  14     1011.51     1074.29     15.49 o 
  -2   4  14      192.76      185.63      6.93 o 
  -1   4  14     1528.77     1610.85     20.34 o 
   0   4  14     2611.44     2597.21     25.60 o 
   1   4  14       25.28       29.82      2.96 o 
   2   4  14       13.28       11.16      1.80 o 
   3   4  14      646.43      742.53     19.79 o 
   4   4  14       66.61       66.47      5.80 o 
   5   4  14     1441.69     1617.71     24.06 o 
   6   4  14      487.82      486.71     21.15 o 
 -10   1  15        7.70        7.90      2.39 o 
  -9   1  15      170.82      168.40     10.10 o 
  -8   1  15       88.25       83.62      4.11 o 
  -7   1  15        5.83        6.78      1.83 o 
  -6   1  15        6.86        8.34      2.15 o 
  -5   1  15      717.18      729.39     14.04 o 
  -4   1  15       73.34       73.63      4.69 o 
  -3   1  15      849.28      832.65     15.17 o 
  -2   1  15      493.14      488.43     13.02 o 
  -1   1  15      356.67      336.81     11.12 o 
   0   1  15        3.06        5.00      2.38 o 
   1   1  15       35.21       35.17      3.56 o 
   2   1  15      558.93      553.34     12.91 o 
   3   1  15      259.40      241.94      8.80 o 
   4   1  15     1075.65     1081.33     22.22 o 
   5   1  15       33.44       38.38      4.57 o 
   6   1  15      471.38      462.52     14.13 o 
   7   1  15      143.12      144.84      7.62 o 
   8   1  15      113.91      129.93      6.57 o 
   9   1  15      340.19      362.03     14.00 o 
 -10   2  15      125.29      119.45      5.33 o 
  -9   2  15       23.53       26.40      2.41 o 
  -8   2  15      103.25      104.19      5.37 o 
  -7   2  15        0.09        2.79      3.25 o 
  -6   2  15     1091.15     1048.37     19.46 o 
  -5   2  15       18.03       12.55      2.76 o 
  -4   2  15      557.81      530.95     14.42 o 
  -3   2  15      255.83      272.41     10.39 o 
  -2   2  15       72.05       66.72      5.29 o 
  -1   2  15       21.74       21.73      3.31 o 
   0   2  15        7.23       10.20      3.99 o 
   1   2  15        9.15        8.56      2.87 o 
   2   2  15        6.93        6.85      2.61 o 
   3   2  15      306.29      302.56     12.43 o 
   4   2  15      127.05      131.47      7.25 o 
   5   2  15      318.03      278.53      9.78 o 
   6   2  15      128.85      129.65     10.20 o 
   7   2  15      190.86      196.44     11.33 o 
   8   2  15      712.65      718.37     18.55 o 
   9   2  15       11.45        8.28      1.96 o 
  -8   3  15        5.37        7.52      1.77 o 
  -7   3  15      210.67      234.16      9.60 o 
  -6   3  15       10.80       11.71      2.90 o 
  -5   3  15      290.86      284.77     12.32 o 
  -4   3  15       18.58       15.40      3.24 o 
  -3   3  15      149.74      146.39      9.01 o 
  -2   3  15       99.65      100.78      5.39 o 
  -1   3  15      191.82      198.35      8.10 o 
   0   3  15       77.31       75.06      5.09 o 
   1   3  15      520.55      534.62     11.66 o 
   2   3  15        5.30        8.63      2.44 o 
   3   3  15      257.69      277.95      9.61 o 
   4   3  15      182.40      190.59      7.49 o 
   5   3  15        9.96       12.06      3.02 o 
   6   3  15      247.41      251.67      9.63 o 
  -4   4  15       60.64       54.51      3.82 o 
  -3   4  15        1.09       -0.03      1.58 o 
  -2   4  15      194.18      213.07      9.64 o 
  -1   4  15      322.71      296.53     11.72 o 
   0   4  15       11.84       14.25      3.20 o 
   1   4  15      112.41      100.34      7.04 o 
   2   4  15       17.79       25.09      3.72 o 
   3   4  15      106.71      114.61      6.90 o 
   4   4  15       74.14       91.31      5.61 o 
 -10   0  16      118.40       99.97      5.01 o 
  -9   0  16      598.12      582.62     15.83 o 
  -8   0  16        4.11        3.71      2.41 o 
  -7   0  16      276.88      252.45     13.28 o 
  -6   0  16      201.30      204.25     12.78 o 
  -5   0  16     2948.48     2888.44     49.08 o 
  -4   0  16       33.33       31.00      5.80 o 
  -3   0  16      131.79      132.77     11.23 o 
  -2   0  16      551.14      528.05     21.77 o 
  -1   0  16      282.61      266.16     15.81 o 
   0   0  16       22.34       30.37      6.31 o 
   1   0  16     1041.36     1008.36     21.73 o 
   2   0  16      238.55      229.04     10.67 o 
   3   0  16       95.14      107.43     10.43 o 
   4   0  16     1683.18     1696.57     39.71 o 
   5   0  16       87.75       87.07      9.37 o 
   6   0  16      203.05      207.45     13.45 o 
   7   0  16      154.17      155.05     11.01 o 
   8   0  16      980.41     1013.19     24.37 o 
   9   0  16       18.95       23.75      3.60 o 
 -10   1  16      389.56      382.95     10.38 o 
  -9   1  16      255.36      264.27     11.12 o 
  -8   1  16       25.87       24.66      4.44 o 
  -7   1  16      194.33      174.57      5.94 o 
  -6   1  16        0.77        0.51      1.47 o 
  -5   1  16      584.42      582.58     12.18 o 
  -4   1  16      127.75      117.95      5.75 o 
  -3   1  16        3.93        0.66      1.53 o 
  -2   1  16      779.51      775.42     27.37 o 
  -1   1  16     1867.64     1848.19     28.58 o 
   0   1  16     1197.73     1175.22     23.05 o 
   1   1  16     2138.79     2156.47     36.10 o 
   2   1  16       46.99       43.72      3.97 o 
   3   1  16       91.95       97.58      6.70 o 
   4   1  16       80.94       82.83      6.19 o 
   5   1  16        1.09        0.34      2.24 o 
   6   1  16      234.08      208.21      8.87 o 
   7   1  16      241.60      270.78      9.19 o 
   8   1  16      111.19      126.73      9.22 o 
   9   1  16       55.85       56.51      4.90 o 
  -9   2  16      120.07      117.79      5.77 o 
  -8   2  16       53.66       51.05      3.41 o 
  -7   2  16      234.97      227.07      7.82 o 
  -6   2  16      537.36      552.54     19.32 o 
  -5   2  16       64.95       69.30      5.17 o 
  -4   2  16       53.37       60.04      4.81 o 
  -3   2  16        0.04        0.76      1.61 o 
  -2   2  16      180.13      174.16      8.02 o 
  -1   2  16      143.91      139.33     10.78 o 
   0   2  16       71.70       79.53      6.09 o 
   1   2  16      216.75      225.81      9.83 o 
   2   2  16      536.68      600.85     23.04 o 
   3   2  16        0.43        2.59      1.82 o 
   4   2  16      329.06      342.70     10.68 o 
   5   2  16      501.40      539.21     19.91 o 
   6   2  16      265.73      274.77     13.26 o 
   7   2  16      777.18      792.10     19.81 o 
   8   2  16        7.41        6.91      2.06 o 
  -7   3  16        0.39        2.06      1.25 o 
  -6   3  16       80.26       81.98      5.54 o 
  -5   3  16        0.99        5.63      2.06 o 
  -4   3  16      597.70      598.23     16.21 o 
  -3   3  16      360.34      356.67     12.48 o 
  -2   3  16      166.53      152.93      9.64 o 
  -1   3  16      173.79      175.02     10.45 o 
   0   3  16       50.01       52.37      4.23 o 
   1   3  16       17.53       23.02      3.26 o 
   2   3  16      455.47      483.86     11.94 o 
   3   3  16      980.16     1038.86     16.51 o 
   4   3  16       74.34       77.68      4.30 o 
   5   3  16      212.39      210.83      8.75 o 
  -3   4  16       29.85       22.44      2.52 o 
  -2   4  16       14.52       10.15      2.13 o 
  -1   4  16     1199.72     1228.57     20.18 o 
   0   4  16      570.62      680.31     15.24 o 
   1   4  16      210.68      202.98      8.30 o 
   2   4  16       33.36       35.93      3.54 o 
   3   4  16       45.00       49.90      3.71 o 
  -9   1  17      333.68      295.38      9.77 o 
  -8   1  17      445.86      453.07     14.73 o 
  -7   1  17      245.74      250.09     12.39 o 
  -6   1  17       63.36       63.08      7.46 o 
  -5   1  17        0.53        2.99      2.06 o 
  -4   1  17        2.94        4.26      2.09 o 
  -3   1  17      221.33      214.09      9.44 o 
  -2   1  17      225.98      225.70      9.91 o 
  -1   1  17      116.46      115.39      7.36 o 
   0   1  17     2245.27     2236.10     25.90 o 
   1   1  17       82.53       88.00      5.24 o 
   2   1  17     1003.08     1023.51     16.82 o 
   3   1  17      165.54      182.12      8.57 o 
   4   1  17       27.14       25.92      3.68 o 
   5   1  17        1.02        1.60      1.88 o 
   6   1  17      215.15      220.46      8.07 o 
   7   1  17        8.56        3.60      3.68 o 
   8   1  17       58.58       59.31      5.24 o 
  -8   2  17      249.37      231.02      8.13 o 
  -7   2  17      542.63      519.23     14.66 o 
  -6   2  17       50.75       57.51      3.98 o 
  -5   2  17       64.25       71.00      4.67 o 
  -4   2  17       11.64       11.10      2.83 o 
  -3   2  17        4.28        4.31      2.82 o 
  -2   2  17       36.32       35.88      5.54 o 
  -1   2  17      224.07      239.93     13.30 o 
   0   2  17        0.61        1.46      1.98 o 
   1   2  17      583.77      616.18     15.32 o 
   2   2  17      134.20      121.13      9.40 o 
   3   2  17        5.18        5.75      1.98 o 
   4   2  17        0.53        4.12      2.15 o 
   5   2  17       99.91      102.67      8.06 o 
   6   2  17      221.22      225.30     10.65 o 
   7   2  17      299.48      313.25     10.44 o 
  -5   3  17      282.98      235.88      8.22 o 
  -4   3  17        8.71       12.48      2.55 o 
  -3   3  17      154.89      141.27      8.01 o 
  -2   3  17      285.97      302.82     12.03 o 
  -1   3  17        0.25       -0.94      1.45 o 
   0   3  17      268.78      249.13      8.05 o 
   1   3  17        0.02        2.41      4.03 o 
   2   3  17       79.99       88.05      4.60 o 
   3   3  17       72.56       70.21      4.28 o 
   4   3  17      234.20      252.22      9.06 o 
  -8   0  18      281.57      248.48      8.91 o 
  -7   0  18      101.84       94.49      6.67 o 
  -6   0  18       12.88       11.44      3.16 o 
  -5   0  18      649.93      620.01     20.16 o 
  -4   0  18      259.19      265.12     14.08 o 
  -3   0  18       79.59       71.43      7.90 o 
  -2   0  18     1478.69     1501.44     35.26 o 
  -1   0  18      143.36      145.11      7.99 o 
   0   0  18       32.91       30.44      4.10 o 
   1   0  18      143.42      145.82      8.07 o 
   2   0  18      469.92      484.29     19.79 o 
   3   0  18       64.47       69.52      7.75 o 
   4   0  18     2251.94     2216.73     39.78 o 
   5   0  18     1214.43     1216.52     27.96 o 
   6   0  18      102.52       95.50      7.41 o 
   7   0  18      173.31      164.15      8.28 o 
   8   0  18      211.04      198.99      6.94 o 
  -8   1  18      122.18      116.63      6.33 o 
  -7   1  18      893.30      872.90     20.05 o 
  -6   1  18      305.85      288.52      8.16 o 
  -5   1  18     1370.98     1319.23     24.01 o 
  -4   1  18      108.09      115.36     12.80 o 
  -3   1  18        0.03       -0.32      1.74 o 
  -2   1  18       56.15       57.24      5.01 o 
  -1   1  18        5.65        5.13      2.25 o 
   0   1  18      292.01      293.91     11.34 o 
   1   1  18      102.00      124.78      7.57 o 
   2   1  18      236.59      249.44     14.70 o 
   3   1  18       60.03       60.38      4.64 o 
   4   1  18       63.35       55.17      4.29 o 
   5   1  18        0.33        1.89      2.62 o 
   6   1  18       54.07       52.65      5.62 o 
   7   1  18      699.47      756.46     17.50 o 
   8   1  18      437.50      401.95      9.76 o 
  -7   2  18      107.93      105.59      5.41 o 
  -6   2  18      189.14      184.15      8.47 o 
  -5   2  18      166.99      156.26      8.71 o 
  -4   2  18      123.04      117.29      8.08 o 
  -3   2  18      156.35      160.48      9.81 o 
  -2   2  18       11.80       14.89      2.62 o 
  -1   2  18      428.61      433.74     11.99 o 
   0   2  18      127.08      136.32      6.90 o 
   1   2  18      232.56      221.46      8.29 o 
   2   2  18        2.15        2.30      1.68 o 
   3   2  18      670.91      657.28     20.15 o 
   4   2  18      431.00      463.92     15.90 o 
   5   2  18      111.56      122.02      7.57 o 
   6   2  18       79.42       89.18      5.50 o 
  -4   3  18      181.73      205.65      8.09 o 
  -3   3  18      958.38      972.41     49.65 o 
  -2   3  18      119.52      121.06      4.77 o 
  -1   3  18      197.47      201.99      8.34 o 
   0   3  18      191.17      191.74      6.05 o 
   1   3  18       25.22       21.52      2.19 o 
   2   3  18       10.58        9.54      1.47 o 
   3   3  18     1023.78     1016.24     16.06 o 
  -7   1  19       51.62       41.28      3.81 o 
  -6   1  19      573.87      539.18     15.35 o 
  -5   1  19       44.91       38.36      4.33 o 
  -4   1  19      322.23      296.39      8.83 o 
  -3   1  19        0.20       -0.65      1.58 o 
  -2   1  19        0.98        0.00      1.40 o 
  -1   1  19        0.23        1.46      2.09 o 
   0   1  19        6.11        7.00      2.38 o 
   1   1  19      173.42      178.31     11.69 o 
   2   1  19        6.35        8.95      3.53 o 
   3   1  19        9.93       12.77      3.83 o 
   4   1  19      170.14      191.63     10.68 o 
   5   1  19      161.88      166.32      9.20 o 
   6   1  19      139.29      142.93      7.40 o 
  -6   2  19        6.73        5.66      1.51 o 
  -5   2  19      583.94      530.28     19.22 o 
  -4   2  19       50.38       48.07      3.70 o 
  -3   2  19      272.71      261.97      7.91 o 
  -2   2  19      432.74      407.23     10.20 o 
  -1   2  19      539.11      541.12     11.91 o 
   0   2  19      201.33      195.93      7.04 o 
   1   2  19      626.18      625.87     17.48 o 
   2   2  19      263.53      245.48     19.69 o 
   3   2  19       65.73       75.78      6.17 o 
   4   2  19      501.26      491.01     13.76 o 
   5   2  19       32.75       33.98      3.26 o 
  -2   3  19        8.73        8.00      1.80 o 
  -1   3  19        4.24        6.60      1.70 o 
   0   3  19      235.23      234.06      7.81 o 
   1   3  19       20.61       21.96      2.42 o 
  -6   0  20       96.83       81.60      4.76 o 
  -5   0  20        4.85        4.93      1.35 o 
  -4   0  20        4.61        2.16      1.33 o 
  -3   0  20       92.46       94.05      5.00 o 
  -2   0  20     1326.51     1306.23     18.82 o 
  -1   0  20     3054.18     3061.99     37.83 o 
   0   0  20      678.10      644.88     18.78 o 
   1   0  20     2312.60     2304.66     34.95 o 
   2   0  20      336.37      336.27     13.10 o 
   3   0  20      158.73      148.25      8.34 o 
   4   0  20      743.78      725.70     16.64 o 
   5   0  20       61.14       72.19      4.71 o 
  -6   1  20       58.16       52.30      2.70 o 
  -5   1  20      572.01      580.85     16.50 o 
  -4   1  20      124.94      139.84      5.72 o 
  -3   1  20        2.80        2.24      1.47 o 
  -2   1  20       22.87       25.14      2.98 o 
  -1   1  20        0.54       -0.77      1.70 o 
   0   1  20       69.84       67.13      6.60 o 
   1   1  20      546.62      551.46     17.75 o 
   2   1  20      582.52      620.71     18.26 o 
   3   1  20       27.89       33.44      4.34 o 
   4   1  20      104.25      105.47      6.73 o 
   5   1  20      105.40      115.60      6.07 o 
  -4   2  20       28.21       26.85      2.92 o 
  -3   2  20        1.51        1.30      1.40 o 
  -2   2  20      212.92      212.03      9.08 o 
  -1   2  20      277.44      250.90      9.97 o 
   0   2  20       61.92       55.48      3.14 o 
   1   2  20        8.96        4.72      2.07 o 
   2   2  20      145.70      139.89      7.04 o 
   3   2  20      188.86      187.73      7.38 o 
  -4   1  21        9.11        6.81      1.21 o 
  -3   1  21       80.64       85.13      3.85 o 
  -2   1  21       88.14       86.67      5.83 o 
  -1   1  21       48.91       53.51      4.79 o 
   0   1  21       31.53       22.42      3.40 o 
   1   1  21       99.17       99.46      6.35 o 
   2   1  21        8.83       10.46      2.45 o 
   3   1  21       92.02       80.85      4.93 o 
                                                 
